# Supplementary material for: Compression of room impulse responses for compact storage and fast low-latency convolution
Source: EURASIP J Audio Speech Music Process. 2024 Sep 13;2024(1):45. doi: 10.1186/s13636-024-00363-5 (PMC11399173; doi:10.1186/s13636-024-00363-5)
Supplement: Supplementary file 1 — Supplementary Material 1 [file 13636_2024_363_MOESM1_ESM.zip]

Archive with 48 entries (48 files):
- AIL_CompRate_CenterTimeDiff.csv
- AIL_CompRate_DeadTimeDiff.csv
- AIL_CompRate_EchoDensityDiff.csv
- AIL_CompRate_EDTDiff.csv
- AIL_CompRate_EnergyDecayCurve.csv
- AIL_CompRate_maxMax_SD.csv
- AIL_CompRate_meanMean_SD.csv
- AIL_CompRate_NormErr 2.csv
- AIL_CompRate_NormErr.csv
- AIL_CompRate_T60Diff 2.csv
- AIL_CompRate_T60Diff.csv
- AIL_CompRate_T60Diff_div_by_T60.csv
- AIL_CompRate_ViSQOLAudio.csv
- complexityMatrix_TD_4_12_2D_3D.csv
- exampleMat_Trunc_3D_Tresh_Opus.csv
- RIRs_differentNoise.csv
- SAL_CompRate_CenterTimeDiff 2.csv
- SAL_CompRate_CenterTimeDiff.csv
- SAL_CompRate_DeadTimeDiff 2.csv
- SAL_CompRate_DeadTimeDiff.csv
- SAL_CompRate_EchoDensityDiff 2.csv
- SAL_CompRate_EchoDensityDiff.csv
- SAL_CompRate_EDTDiff 2.csv
- SAL_CompRate_EDTDiff.csv
- SAL_CompRate_EnergyDecayCurve.csv
- SAL_CompRate_maxMax_SD 2.csv
- SAL_CompRate_maxMax_SD.csv
- SAL_CompRate_meanMean_SD 2.csv
- SAL_CompRate_meanMean_SD.csv
- SAL_CompRate_NormErr 2.csv
- SAL_CompRate_NormErr.csv
- SAL_CompRate_T60Diff 2.csv
- SAL_CompRate_T60Diff.csv
- SAL_CompRate_T60Diff_div_by_T60.csv
- SAL_CompRate_ViSQOLAudio 2.csv
- SAL_CompRate_ViSQOLAudio.csv
- SMARD_CompRate_CenterTimeDiff.csv
- SMARD_CompRate_DeadTimeDiff.csv
- SMARD_CompRate_EchoDensityDiff.csv
- SMARD_CompRate_EDTDiff.csv
- SMARD_CompRate_EnergyDecayCurve.csv
- SMARD_CompRate_maxMax_SD.csv
- SMARD_CompRate_meanMean_SD.csv
- SMARD_CompRate_NormErr.csv
- SMARD_CompRate_T60Diff.csv
- SMARD_CompRate_T60Diff_div_by_T60.csv
- SMARD_CompRate_ViSQOLAudio.csv
- T60_overEst_hist.csv
