# Supplementary material for: Compression of room impulse responses for compact storage and fast low-latency convolution
Source: EURASIP J Audio Speech Music Process. 2024 Sep 13;2024(1):45. doi: 10.1186/s13636-024-00363-5 (PMC11399173; doi:10.1186/s13636-024-00363-5)
Supplement: Supplementary file 1 — Supplementary Material 1 [file 13636_2024_363_MOESM1_ESM.zip › AIL_CompRate_DeadTimeDiff.csv]

0.94475138121547	5.07044892857106e-06	0.9501953125	0	0.949951171875	0	0.95001220703125	0.00352505982365575	0.95001220703125	0.00352505982365575	0.950638914303141	0.00353391193781871
0.900552486187845	0	0.900390625	0	0.89990234375	0	0.899993896484375	0.00352505982365575	0.899993896484375	0.00352505982365575	0.901294602012809	0.00352917997503941
0.845303867403315	0	0.8505859375	0	0.849853515625	0	0.850006103515625	0.00352505982365575	0.850006103515625	0.00352505982365575	0.844167429094236	0.00352917997503941
0.801104972375691	0	0.80078125	0	0.7998046875	0	0.79998779296875	0.00352505982365575	0.79998779296875	0.00352505982365575	0.807984141506557	0.00352917997503941
0.74585635359116	0	0.7509765625	0	0.749755859375	0	0.75	0.00352505982365575	0.75	0.00352505982365575	0.751139066788655	0.00352917997503941
0.701657458563536	0	0.701171875	0	0.69970703125	0	0.70001220703125	0.00352505982365575	0.70001220703125	0.00352505982365575	0.701282784385483	0.00352917997503941
