# Supplementary material for: Compression of room impulse responses for compact storage and fast low-latency convolution
Source: EURASIP J Audio Speech Music Process. 2024 Sep 13;2024(1):45. doi: 10.1186/s13636-024-00363-5 (PMC11399173; doi:10.1186/s13636-024-00363-5)
Supplement: Supplementary file 1 — Supplementary Material 1 [file 13636_2024_363_MOESM1_ESM.zip › AIL_CompRate_EnergyDecayCurve.csv]

0.94475138121547	0.00132904803445245	0.9501953125	0.000730588054106828	0.949951171875	0.000569749766468954	0.95001220703125	0.00155144791511535	0.95001220703125	0.000434842869824182	0.950609942055505	0.00111493467665887
0.900552486187845	0.000806592464150041	0.900390625	0.000248175371761574	0.89990234375	0.000197088182354091	0.899993896484375	0.000590206319818879	0.899993896484375	0.000134049114011871	0.901285452881976	0.000172567471430261
0.845303867403315	0.000434001179041965	0.8505859375	8.05061428613569e-05	0.849853515625	6.56928511965178e-05	0.850006103515625	0.00021695748217918	0.850006103515625	3.89461392351492e-05	0.844157898749619	0.000162760932215134
0.801104972375691	0.000258081466965968	0.80078125	2.67698878950962e-05	0.7998046875	2.28801487174797e-05	0.79998779296875	7.67920416201839e-05	0.79998779296875	4.47699091111325e-05	0.807974992375724	0.000161357537126204
0.74585635359116	0.000126206189560928	0.7509765625	3.45586078223903e-05	0.749755859375	3.17872145809148e-05	0.75	2.8134100101577e-05	0.75	7.50744831897563e-05	0.751132204940531	0.000160181718632581
0.701657458563536	6.58152330628369e-05	0.701171875	5.39167897348679e-05	0.69970703125	5.00856317180376e-05	0.70001220703125	2.57219876664124e-05	0.70001220703125	0.000100438397676888	0.701270204330589	0.000160312649332792
