# Supplementary material for: Compression of room impulse responses for compact storage and fast low-latency convolution
Source: EURASIP J Audio Speech Music Process. 2024 Sep 13;2024(1):45. doi: 10.1186/s13636-024-00363-5 (PMC11399173; doi:10.1186/s13636-024-00363-5)
Supplement: Supplementary file 1 — Supplementary Material 1 [file 13636_2024_363_MOESM1_ESM.zip › AIL_CompRate_maxMax_SD.csv]

0.94475138121547	23.2294478538602	0.9501953125	19.4035496266209	0.949951171875	16.2235637916608	0.95001220703125	28.4360831839129	0.95001220703125	22.0292828427535	0.950609942055505	14.99388215344
0.900552486187845	17.5999169420449	0.900390625	13.1183751361183	0.89990234375	13.0654403926835	0.899993896484375	23.0028772110486	0.899993896484375	15.7528693687207	0.901285452881976	14.3891961574601
0.845303867403315	19.2185964154264	0.8505859375	9.94691887279409	0.849853515625	11.3740287894439	0.850006103515625	18.3918616853262	0.850006103515625	13.71427139533	0.844157898749619	14.2727685831191
0.801104972375691	14.2921858597771	0.80078125	10.294469452747	0.7998046875	9.87570544008128	0.79998779296875	15.9846017583956	0.79998779296875	10.5776294485465	0.807974992375724	14.2966589526679
0.74585635359116	12.4658700609353	0.7509765625	11.4304327652298	0.749755859375	11.2971418253061	0.75	13.3642819959394	0.75	11.76897627491	0.751132204940531	14.2556700657417
0.701657458563536	12.7209624112976	0.701171875	12.5995404668876	0.69970703125	12.2044210896683	0.70001220703125	11.6173655539306	0.70001220703125	12.2629370171629	0.701270204330589	14.2288216252548
