# Supplementary material for: Compression of room impulse responses for compact storage and fast low-latency convolution
Source: EURASIP J Audio Speech Music Process. 2024 Sep 13;2024(1):45. doi: 10.1186/s13636-024-00363-5 (PMC11399173; doi:10.1186/s13636-024-00363-5)
Supplement: Supplementary file 1 — Supplementary Material 1 [file 13636_2024_363_MOESM1_ESM.zip › AIL_CompRate_NormErr.csv]

0.94475138121547	-5.61746742816788	0.9501953125	-8.49469145955048	0.949951171875	-9.98712231909319	0.95001220703125	-5.20817587041725	0.95001220703125	-10.7195829853948	0.950638914303141	-2.74618629685229
0.900552486187845	-8.30133047286293	0.900390625	-13.8137575803408	0.89990234375	-15.2759762278638	0.899993896484375	-10.2360687275288	0.899993896484375	-15.9275073738629	0.901294602012809	-10.7382472299567
0.845303867403315	-11.4299426331425	0.8505859375	-18.4514600893179	0.849853515625	-19.4519096674156	0.850006103515625	-14.8314012441801	0.850006103515625	-19.8186412049704	0.844167429094236	-15.618173686359
0.801104972375691	-13.8693635101482	0.80078125	-21.8449185388556	0.7998046875	-22.3321730201807	0.79998779296875	-18.8509741713746	0.79998779296875	-21.7217301521954	0.807984141506557	-17.3166521604455
0.74585635359116	-16.7575752423256	0.7509765625	-23.3716714889107	0.749755859375	-23.5964063820884	0.75	-21.6387004672825	0.75	-21.8269993321129	0.751139066788655	-18.4850160666984
0.701657458563536	-18.7920502035733	0.701171875	-23.4895085161289	0.69970703125	-23.6530898326753	0.70001220703125	-23.2724607526378	0.70001220703125	-21.4851846151638	0.701282784385483	-18.8450144843996
