# Supplementary material for: Compression of room impulse responses for compact storage and fast low-latency convolution
Source: EURASIP J Audio Speech Music Process. 2024 Sep 13;2024(1):45. doi: 10.1186/s13636-024-00363-5 (PMC11399173; doi:10.1186/s13636-024-00363-5)
Supplement: Supplementary file 1 — Supplementary Material 1 [file 13636_2024_363_MOESM1_ESM.zip › complexityMatrix_TD_4_12_2D_3D.csv]

100	100	80	240	55.6990660033533	167.09719801006
200	200	113.137084989848	339.411254969543	70.1764257171088	210.529277151326
300	300	138.56406460551	415.692193816531	80.3319540098603	240.995862029581
400	400	160	480	88.4167559673693	265.250267902108
500	500	178.885438199983	536.65631459995	95.244063118092	285.732189354276
600	600	195.959179422654	587.877538267963	101.21191983621	303.63575950863
700	700	211.660104885167	634.980314655502	106.548480209112	319.645440627336
800	800	226.274169979695	678.822509939086	111.398132006707	334.19439602012
900	900	240	720	115.858726152676	347.576178458027
1000	1000	252.98221281347	758.946638440411	120	360
1100	1100	265.329983228432	795.989949685296	123.873613854764	371.620841564292
1200	1200	277.12812921102	831.384387633061	127.519028301913	382.55708490574
1300	1300	288.444102037119	865.332306111357	130.967145967333	392.901437901998
1400	1400	299.332590941915	897.997772825746	134.242673049768	402.728019149303
1500	1500	309.838667696593	929.51600308978	137.3657091064	412.097127319199
1600	1600	320	960	140.352851434218	421.058554302653
1700	1700	329.848450049413	989.545350148239	143.21798303128	429.653949093841
1800	1800	339.411254969543	1018.23376490863	145.972847893762	437.918543681285
1900	1900	348.711915483254	1046.13574644976	148.62747955562	445.882438666861
2000	2000	357.770876399966	1073.3126291999	151.190525987385	453.571577962154
