# Supplementary material for: Compression of room impulse responses for compact storage and fast low-latency convolution
Source: EURASIP J Audio Speech Music Process. 2024 Sep 13;2024(1):45. doi: 10.1186/s13636-024-00363-5 (PMC11399173; doi:10.1186/s13636-024-00363-5)
Supplement: Supplementary file 1 — Supplementary Material 1 [file 13636_2024_363_MOESM1_ESM.zip › exampleMat_Trunc_3D_Tresh_Opus.csv]

1	1.70469284057617e-05	1.70469284057617e-05	1.70469284057617e-05	-1.00259606303041e-05	1.70469284057617e-05	0	1.70469284057617e-05	5.53469180886168e-06
2	-0.000118613243103027	-0.000118613243103027	-0.000118613243103027	-1.00715687838518e-05	-0.000118613243103027	0	-0.000118613243103027	-4.03722806368023e-05
3	5.35249710083008e-05	5.35249710083008e-05	5.35249710083008e-05	-8.90477340089925e-06	5.35249710083008e-05	0	5.35249710083008e-05	2.86201502603944e-05
4	-3.25441360473633e-05	-3.25441360473633e-05	-3.25441360473633e-05	-7.21495620818301e-06	-3.25441360473633e-05	0	-3.25441360473633e-05	4.36011396232061e-06
5	2.03847885131836e-05	2.03847885131836e-05	2.03847885131836e-05	-5.27454759530787e-06	2.03847885131836e-05	0	2.03847885131836e-05	-1.37475890369387e-05
6	-1.38282775878906e-05	-1.38282775878906e-05	-1.38282775878906e-05	-4.28737104735004e-06	-1.38282775878906e-05	0	-1.38282775878906e-05	8.40987831907114e-06
7	7.98702239990234e-06	7.98702239990234e-06	7.98702239990234e-06	-4.20631651570304e-06	7.98702239990234e-06	0	7.98702239990234e-06	-9.40537574933842e-06
8	-6.07967376708984e-06	-6.07967376708984e-06	-6.07967376708984e-06	-4.00915189612014e-06	-6.07967376708984e-06	0	-6.07967376708984e-06	7.8010407378315e-06
9	2.86102294921875e-06	2.86102294921875e-06	2.86102294921875e-06	-2.9889259936727e-06	2.86102294921875e-06	0	2.86102294921875e-06	8.04535375209525e-07
10	-1.19209289550781e-06	-1.19209289550781e-06	-1.19209289550781e-06	-1.16420594718888e-06	-1.19209289550781e-06	0	-1.19209289550781e-06	-4.12670988225727e-06
11	-1.54972076416016e-06	-1.54972076416016e-06	-1.54972076416016e-06	4.32268394714628e-07	-1.54972076416016e-06	0	-1.54972076416016e-06	2.80066092273046e-06
12	1.54972076416016e-06	1.54972076416016e-06	1.54972076416016e-06	1.73526065836445e-06	1.54972076416016e-06	0	1.54972076416016e-06	-4.65815264760749e-06
13	-2.86102294921875e-06	-2.86102294921875e-06	-2.86102294921875e-06	2.05019776615915e-06	-2.86102294921875e-06	0	-2.86102294921875e-06	5.01450949741411e-06
14	3.45706939697266e-06	3.45706939697266e-06	3.45706939697266e-06	1.19697306880605e-06	3.45706939697266e-06	0	3.45706939697266e-06	-8.50608103064587e-07
15	-3.45706939697266e-06	-3.45706939697266e-06	-3.45706939697266e-06	4.76174558306303e-07	-3.45706939697266e-06	0	-3.45706939697266e-06	-1.3344795206649e-06
16	4.29153442382812e-06	4.29153442382812e-06	4.29153442382812e-06	9.43391957892274e-07	4.29153442382812e-06	0	4.29153442382812e-06	9.49030777519511e-07
17	-3.21865081787109e-06	-3.21865081787109e-06	-3.21865081787109e-06	2.37837781736356e-06	-3.21865081787109e-06	0	-3.21865081787109e-06	-1.93123514691251e-06
18	5.00679016113281e-06	5.00679016113281e-06	5.00679016113281e-06	4.20704463041977e-06	5.00679016113281e-06	0	5.00679016113281e-06	2.28884618991287e-06
19	-2.62260437011719e-06	-2.62260437011719e-06	-2.62260437011719e-06	4.93317635805708e-06	-2.62260437011719e-06	0	-2.62260437011719e-06	-1.05440585684846e-06
20	4.17232513427734e-06	4.17232513427734e-06	4.17232513427734e-06	4.37691037139317e-06	4.17232513427734e-06	0	4.17232513427734e-06	1.19568869649811e-06
21	-1.78813934326172e-06	-1.78813934326172e-06	-1.78813934326172e-06	-6.61657304060294e-06	-1.78813934326172e-06	0	-1.78813934326172e-06	-1.18626746825612e-06
22	4.05311584472656e-06	4.05311584472656e-06	4.05311584472656e-06	-5.30496194290526e-06	4.05311584472656e-06	0	4.05311584472656e-06	-1.16599449029309e-06
23	-8.34465026855469e-07	-8.34465026855469e-07	-8.34465026855469e-07	-2.8958910103881e-06	-8.34465026855469e-07	0	-8.34465026855469e-07	2.33236505664536e-06
24	2.86102294921875e-06	2.86102294921875e-06	2.86102294921875e-06	-1.23154248612818e-06	2.86102294921875e-06	0	2.86102294921875e-06	-9.35174966798513e-07
25	-2.38418579101562e-07	-2.38418579101562e-07	-2.38418579101562e-07	-4.82698609416659e-07	-2.38418579101562e-07	0	-2.38418579101562e-07	4.81721997402929e-07
26	1.54972076416016e-06	1.54972076416016e-06	1.54972076416016e-06	-1.1287754675228e-06	1.54972076416016e-06	0	1.54972076416016e-06	-1.10079565729393e-06
27	2.38418579101562e-07	2.38418579101562e-07	2.38418579101562e-07	-2.32921162104349e-06	2.38418579101562e-07	0	2.38418579101562e-07	4.46722538072208e-07
28	1.54972076416016e-06	1.54972076416016e-06	1.54972076416016e-06	-2.84427936685105e-06	1.54972076416016e-06	0	1.54972076416016e-06	4.83421388253191e-07
29	7.15255737304688e-07	7.15255737304688e-07	7.15255737304688e-07	-2.50680862239901e-06	7.15255737304688e-07	0	7.15255737304688e-07	-6.16311297108041e-07
30	3.57627868652344e-07	3.57627868652344e-07	3.57627868652344e-07	-9.35177479030122e-07	3.57627868652344e-07	0	3.57627868652344e-07	1.07730625131808e-06
31	8.34465026855469e-07	8.34465026855469e-07	8.34465026855469e-07	1.03649774069377e-06	8.34465026855469e-07	0	8.34465026855469e-07	-1.57571514591837e-06
32	-4.76837158203125e-07	-4.76837158203125e-07	-4.76837158203125e-07	2.16290872222276e-06	-4.76837158203125e-07	0	-4.76837158203125e-07	1.10678786313656e-06
33	3.57627868652344e-07	3.57627868652344e-07	3.57627868652344e-07	2.73945031858962e-06	3.57627868652344e-07	0	3.57627868652344e-07	-2.62007802120934e-07
34	0	0	0	3.10283038779268e-06	0	0	0	-6.43008888800978e-07
35	-1.19209289550781e-07	-1.19209289550781e-07	-1.19209289550781e-07	2.79124454921776e-06	-1.19209289550781e-07	0	-1.19209289550781e-07	1.57839644998603e-06
36	-7.15255737304688e-07	-7.15255737304688e-07	-7.15255737304688e-07	2.44105976572302e-06	-7.15255737304688e-07	0	-7.15255737304688e-07	-1.61957177624572e-06
37	-1.19209289550781e-07	-1.19209289550781e-07	-1.19209289550781e-07	2.58718546810861e-06	-1.19209289550781e-07	0	-1.19209289550781e-07	1.0026095651483e-06
38	-1.19209289550781e-06	-1.19209289550781e-06	-1.19209289550781e-06	3.14492521168569e-06	-1.19209289550781e-06	0	-1.19209289550781e-06	-5.59911541131441e-07
39	-5.96046447753906e-07	-5.96046447753906e-07	-5.96046447753906e-07	3.82051824780671e-06	-5.96046447753906e-07	0	-5.96046447753906e-07	-7.27587575966027e-07
40	-9.5367431640625e-07	-9.5367431640625e-07	-9.5367431640625e-07	3.77920184191776e-06	-9.5367431640625e-07	0	-9.5367431640625e-07	2.55604845733615e-06
41	-1.43051147460938e-06	-1.43051147460938e-06	-1.43051147460938e-06	-2.62835213192223e-06	-1.43051147460938e-06	0	-1.43051147460938e-06	-1.93103642232018e-06
42	-1.31130218505859e-06	-1.31130218505859e-06	-1.31130218505859e-06	-2.34431338190722e-06	-1.31130218505859e-06	0	-1.31130218505859e-06	-8.65082313339371e-07
43	-1.31130218505859e-06	-1.31130218505859e-06	-1.31130218505859e-06	-1.72191276994791e-06	-1.31130218505859e-06	0	-1.31130218505859e-06	1.85344629244355e-06
44	-9.5367431640625e-07	-9.5367431640625e-07	-9.5367431640625e-07	-1.30299242694549e-06	-9.5367431640625e-07	0	-9.5367431640625e-07	-4.12910253544396e-07
45	-8.34465026855469e-07	-8.34465026855469e-07	-8.34465026855469e-07	-3.09618701556671e-07	-8.34465026855469e-07	0	-8.34465026855469e-07	-6.65800030219543e-07
46	-1.78813934326172e-06	-1.78813934326172e-06	-1.78813934326172e-06	5.05606456914967e-08	-1.78813934326172e-06	0	-1.78813934326172e-06	5.84935605729697e-07
47	-1.78813934326172e-06	-1.78813934326172e-06	-1.78813934326172e-06	-8.12169617172668e-07	-1.78813934326172e-06	0	-1.78813934326172e-06	-1.89983666132321e-07
48	-2.14576721191406e-06	-2.14576721191406e-06	-2.14576721191406e-06	-9.30171367593121e-07	-2.14576721191406e-06	0	-2.14576721191406e-06	-3.64437369171355e-07
49	-1.9073486328125e-06	-1.9073486328125e-06	-1.9073486328125e-06	-2.41256261888783e-07	-1.9073486328125e-06	0	-1.9073486328125e-06	8.28311613076949e-07
50	-1.54972076416016e-06	-1.54972076416016e-06	-1.54972076416016e-06	6.18674376632974e-08	-1.54972076416016e-06	0	-1.54972076416016e-06	-9.28701126667875e-07
51	-1.19209289550781e-06	-1.19209289550781e-06	-1.19209289550781e-06	1.12822572929555e-07	-1.19209289550781e-06	0	-1.19209289550781e-06	6.48901163913251e-07
52	-1.07288360595703e-06	-1.07288360595703e-06	-1.07288360595703e-06	7.04380994213053e-08	-1.07288360595703e-06	0	-1.07288360595703e-06	6.14653799857479e-07
53	-1.31130218505859e-06	-1.31130218505859e-06	-1.31130218505859e-06	-1.54609737557685e-07	-1.31130218505859e-06	0	-1.31130218505859e-06	-2.24803875426005e-06
54	-7.15255737304688e-07	-7.15255737304688e-07	-7.15255737304688e-07	-7.34931164039175e-07	-7.15255737304688e-07	0	-7.15255737304688e-07	1.75135437530116e-06
55	-1.19209289550781e-06	-1.19209289550781e-06	-1.19209289550781e-06	-1.63484669163234e-06	-1.19209289550781e-06	0	-1.19209289550781e-06	7.26210487300705e-07
56	-1.19209289550781e-06	-1.19209289550781e-06	-1.19209289550781e-06	-2.29406170438173e-06	-1.19209289550781e-06	0	-1.19209289550781e-06	-1.85045314538002e-06
57	-1.31130218505859e-06	-1.31130218505859e-06	-1.31130218505859e-06	-2.03984077198596e-06	-1.31130218505859e-06	0	-1.31130218505859e-06	9.35147454583785e-07
58	-1.54972076416016e-06	-1.54972076416016e-06	-1.54972076416016e-06	-1.19952286582865e-06	-1.54972076416016e-06	0	-1.54972076416016e-06	-2.07334267088299e-07
59	-1.31130218505859e-06	-1.31130218505859e-06	-1.31130218505859e-06	-1.23283498719757e-06	-1.31130218505859e-06	0	-1.31130218505859e-06	-3.19183470764983e-08
60	-1.54972076416016e-06	-1.54972076416016e-06	-1.54972076416016e-06	-1.0929581615326e-06	-1.54972076416016e-06	0	-1.54972076416016e-06	6.50548201974743e-07
61	-1.19209289550781e-06	-1.19209289550781e-06	-1.19209289550781e-06	-1.17741869407594e-06	-1.19209289550781e-06	0	-1.19209289550781e-06	-9.36946776164405e-07
62	-1.19209289550781e-06	-1.19209289550781e-06	-1.19209289550781e-06	-1.38265612383731e-06	-1.19209289550781e-06	0	-1.19209289550781e-06	3.95331369418273e-07
63	-1.43051147460938e-06	-1.43051147460938e-06	-1.43051147460938e-06	-2.75280955228876e-06	-1.43051147460938e-06	0	-1.43051147460938e-06	2.82378664451244e-07
64	-1.54972076416016e-06	-1.54972076416016e-06	-1.54972076416016e-06	-4.77677662697151e-06	-1.54972076416016e-06	0	-1.54972076416016e-06	-7.56954023017897e-07
65	-1.54972076416016e-06	-1.54972076416016e-06	-1.54972076416016e-06	-5.2288503628923e-06	-1.54972076416016e-06	0	-1.54972076416016e-06	7.29431235413358e-07
66	-1.43051147460938e-06	-1.43051147460938e-06	-1.43051147460938e-06	-4.48810060149341e-06	-1.43051147460938e-06	0	-1.43051147460938e-06	6.5410858951509e-08
67	-1.31130218505859e-06	-1.31130218505859e-06	-1.31130218505859e-06	-3.88456951827694e-06	-1.31130218505859e-06	0	-1.31130218505859e-06	-7.16999409178243e-07
68	-3.57627868652344e-07	-3.57627868652344e-07	-3.57627868652344e-07	-3.81803893106167e-06	-3.57627868652344e-07	0	-3.57627868652344e-07	6.08623508924211e-07
69	-8.34465026855469e-07	-8.34465026855469e-07	-8.34465026855469e-07	-5.20879891529408e-06	-8.34465026855469e-07	0	-8.34465026855469e-07	-3.57817896201595e-07
70	-9.5367431640625e-07	-9.5367431640625e-07	-9.5367431640625e-07	-6.89631262270396e-06	-9.5367431640625e-07	0	-9.5367431640625e-07	-1.30688107446986e-07
71	1.19209289550781e-07	1.19209289550781e-07	1.19209289550781e-07	-7.55465589454467e-06	1.19209289550781e-07	0	1.19209289550781e-07	9.63801312536816e-07
72	2.38418579101562e-07	2.38418579101562e-07	2.38418579101562e-07	-7.26620868378575e-06	2.38418579101562e-07	0	2.38418579101562e-07	-7.62563558964757e-07
73	-1.19209289550781e-07	-1.19209289550781e-07	-1.19209289550781e-07	-5.60221768279851e-06	-1.19209289550781e-07	0	-1.19209289550781e-07	-3.94658172808704e-07
74	3.57627868652344e-07	3.57627868652344e-07	3.57627868652344e-07	-2.81470351722087e-06	3.57627868652344e-07	0	3.57627868652344e-07	4.85222130919283e-07
75	9.5367431640625e-07	9.5367431640625e-07	9.5367431640625e-07	-1.64374048678572e-06	9.5367431640625e-07	0	9.5367431640625e-07	1.4606246168114e-07
76	7.15255737304688e-07	7.15255737304688e-07	7.15255737304688e-07	-2.03141380321706e-06	7.15255737304688e-07	0	7.15255737304688e-07	1.92007973964792e-07
77	4.76837158203125e-07	4.76837158203125e-07	4.76837158203125e-07	-2.53146549148426e-06	4.76837158203125e-07	0	4.76837158203125e-07	-5.61930050935189e-07
78	7.15255737304688e-07	7.15255737304688e-07	7.15255737304688e-07	-2.98290947756525e-06	7.15255737304688e-07	0	7.15255737304688e-07	5.33706838723447e-08
79	8.34465026855469e-07	8.34465026855469e-07	8.34465026855469e-07	-2.03734566075082e-06	8.34465026855469e-07	0	8.34465026855469e-07	1.30909512563449e-07
80	1.07288360595703e-06	1.07288360595703e-06	1.07288360595703e-06	-1.09855129220411e-06	1.07288360595703e-06	0	1.07288360595703e-06	-1.86231972065798e-07
81	1.54972076416016e-06	1.54972076416016e-06	1.54972076416016e-06	4.08676972183674e-06	1.54972076416016e-06	0	1.54972076416016e-06	8.75179978265805e-07
82	1.31130218505859e-06	1.31130218505859e-06	1.31130218505859e-06	4.52770765972234e-06	1.31130218505859e-06	0	1.31130218505859e-06	-5.77199443796417e-07
83	1.54972076416016e-06	1.54972076416016e-06	1.54972076416016e-06	3.9291902476488e-06	1.54972076416016e-06	0	1.54972076416016e-06	-8.26200277970202e-07
84	1.54972076416016e-06	1.54972076416016e-06	1.54972076416016e-06	2.01348200467912e-06	1.54972076416016e-06	0	1.54972076416016e-06	8.35821481359744e-07
85	3.57627868652344e-07	3.57627868652344e-07	3.57627868652344e-07	3.34981933360807e-07	3.57627868652344e-07	0	3.57627868652344e-07	4.89642957290926e-08
86	1.07288360595703e-06	1.07288360595703e-06	1.07288360595703e-06	5.66684558163007e-08	1.07288360595703e-06	0	1.07288360595703e-06	8.86924098608688e-08
87	1.19209289550781e-06	1.19209289550781e-06	1.19209289550781e-06	1.22191537478791e-06	1.19209289550781e-06	0	1.19209289550781e-06	2.14372903428739e-07
88	1.19209289550781e-07	1.19209289550781e-07	1.19209289550781e-07	2.13923000228128e-06	1.19209289550781e-07	0	1.19209289550781e-07	-1.02434989912581e-06
89	8.34465026855469e-07	8.34465026855469e-07	8.34465026855469e-07	1.57020916681787e-06	8.34465026855469e-07	0	8.34465026855469e-07	-3.42336022640666e-07
90	8.34465026855469e-07	8.34465026855469e-07	8.34465026855469e-07	9.88669920855122e-07	8.34465026855469e-07	0	8.34465026855469e-07	1.5630923826393e-06
91	5.96046447753906e-07	5.96046447753906e-07	5.96046447753906e-07	2.52621614111724e-07	5.96046447753906e-07	0	5.96046447753906e-07	9.40688209993823e-07
92	1.19209289550781e-07	1.19209289550781e-07	1.19209289550781e-07	-1.2579943287227e-06	1.19209289550781e-07	0	1.19209289550781e-07	-2.38409506891912e-06
93	1.19209289550781e-07	1.19209289550781e-07	1.19209289550781e-07	-1.38832804584649e-06	1.19209289550781e-07	0	1.19209289550781e-07	-1.22128301427438e-06
94	1.19209289550781e-07	1.19209289550781e-07	1.19209289550781e-07	3.41701928317138e-07	1.19209289550781e-07	0	1.19209289550781e-07	3.14612771035172e-06
95	0	0	0	1.62821542813134e-06	0	0	0	7.15041323928745e-07
96	2.38418579101562e-07	2.38418579101562e-07	2.38418579101562e-07	1.56848036409805e-06	2.38418579101562e-07	0	2.38418579101562e-07	-3.02698026644066e-06
97	1.19209289550781e-07	1.19209289550781e-07	1.19209289550781e-07	9.83863346831768e-08	1.19209289550781e-07	0	1.19209289550781e-07	-6.51557456876617e-08
98	4.76837158203125e-07	4.76837158203125e-07	4.76837158203125e-07	-2.1502766116981e-06	4.76837158203125e-07	0	4.76837158203125e-07	2.2550641460839e-06
99	4.76837158203125e-07	4.76837158203125e-07	4.76837158203125e-07	-2.1518724779421e-06	4.76837158203125e-07	0	4.76837158203125e-07	-4.6386639951379e-07
100	-1.19209289550781e-07	-1.19209289550781e-07	-1.19209289550781e-07	-1.20271783532597e-06	-1.19209289550781e-07	0	-1.19209289550781e-07	-1.19278990950988e-06
101	-9.5367431640625e-07	-9.5367431640625e-07	-9.5367431640625e-07	1.41445903542511e-06	-9.5367431640625e-07	0	-9.5367431640625e-07	8.35972173263144e-07
102	-2.38418579101562e-07	-2.38418579101562e-07	-2.38418579101562e-07	9.5251388704857e-07	-2.38418579101562e-07	0	-2.38418579101562e-07	-9.13350959308445e-08
103	-1.19209289550781e-07	-1.19209289550781e-07	-1.19209289550781e-07	4.2037714879771e-09	-1.19209289550781e-07	0	-1.19209289550781e-07	-5.47192030353472e-07
104	0	0	0	-6.21697765740641e-07	0	0	0	8.96983635811921e-07
105	-2.38418579101562e-07	-2.38418579101562e-07	-2.38418579101562e-07	-7.60772582570022e-07	-2.38418579101562e-07	0	-2.38418579101562e-07	-2.98248323815642e-07
106	4.76837158203125e-07	4.76837158203125e-07	4.76837158203125e-07	-5.11963680968265e-07	4.76837158203125e-07	0	4.76837158203125e-07	-6.19857360106835e-07
107	0	0	0	-6.16783010357477e-07	0	0	0	8.41252358441125e-07
108	-5.96046447753906e-07	-5.96046447753906e-07	-5.96046447753906e-07	-9.00306725037885e-07	-5.96046447753906e-07	0	-5.96046447753906e-07	-2.82738255918957e-07
109	-4.76837158203125e-07	-4.76837158203125e-07	-4.76837158203125e-07	-1.77371597518189e-06	-4.76837158203125e-07	0	-4.76837158203125e-07	-6.68054724428657e-07
110	-1.19209289550781e-07	-1.19209289550781e-07	-1.19209289550781e-07	-3.66230155724158e-06	-1.19209289550781e-07	0	-1.19209289550781e-07	9.80597860689159e-07
111	1.19209289550781e-07	1.19209289550781e-07	1.19209289550781e-07	-4.9343796123926e-06	1.19209289550781e-07	0	1.19209289550781e-07	2.687556843739e-09
112	-1.19209289550781e-07	-1.19209289550781e-07	-1.19209289550781e-07	-4.66765541731335e-06	-1.19209289550781e-07	0	-1.19209289550781e-07	-9.26844563764462e-07
113	3.57627868652344e-07	3.57627868652344e-07	3.57627868652344e-07	-4.07920259701778e-06	3.57627868652344e-07	0	3.57627868652344e-07	6.11950667916972e-07
114	3.57627868652344e-07	3.57627868652344e-07	3.57627868652344e-07	-3.29069778689461e-06	3.57627868652344e-07	0	3.57627868652344e-07	1.02101893162398e-07
115	8.34465026855469e-07	8.34465026855469e-07	8.34465026855469e-07	-1.93337115739811e-06	8.34465026855469e-07	0	8.34465026855469e-07	-6.44310432562634e-07
116	8.34465026855469e-07	8.34465026855469e-07	8.34465026855469e-07	-6.1032542477644e-07	8.34465026855469e-07	0	8.34465026855469e-07	8.85961526364554e-07
117	1.07288360595703e-06	1.07288360595703e-06	1.07288360595703e-06	2.71739122334463e-07	1.07288360595703e-06	0	1.07288360595703e-06	1.6394341173509e-07
118	1.66893005371094e-06	1.66893005371094e-06	1.66893005371094e-06	6.60241024479587e-07	1.66893005371094e-06	0	1.66893005371094e-06	-1.47591117638513e-06
119	2.02655792236328e-06	2.02655792236328e-06	2.02655792236328e-06	-5.62919547784495e-08	2.02655792236328e-06	0	2.02655792236328e-06	3.16305090564128e-07
120	1.66893005371094e-06	1.66893005371094e-06	1.66893005371094e-06	-2.1317860752584e-06	1.66893005371094e-06	0	1.66893005371094e-06	1.6696822058293e-06
121	1.9073486328125e-06	1.9073486328125e-06	1.9073486328125e-06	1.7444490019588e-06	1.9073486328125e-06	0	1.9073486328125e-06	-5.77995024286793e-07
122	2.02655792236328e-06	2.02655792236328e-06	2.02655792236328e-06	1.99741333903624e-06	2.02655792236328e-06	0	2.02655792236328e-06	-1.62057631314383e-06
123	2.02655792236328e-06	2.02655792236328e-06	2.02655792236328e-06	1.97747146876818e-06	2.02655792236328e-06	0	2.02655792236328e-06	7.46642854210222e-07
124	2.50339508056641e-06	2.50339508056641e-06	2.50339508056641e-06	1.4512493990656e-06	2.50339508056641e-06	0	2.50339508056641e-06	1.21746779768728e-06
125	2.02655792236328e-06	2.02655792236328e-06	2.02655792236328e-06	7.57150002590021e-07	2.02655792236328e-06	0	2.02655792236328e-06	-7.37898062652675e-07
126	2.38418579101562e-06	2.38418579101562e-06	2.38418579101562e-06	3.87668448111644e-07	2.38418579101562e-06	0	2.38418579101562e-06	-4.90838999667176e-07
127	2.50339508056641e-06	2.50339508056641e-06	2.50339508056641e-06	4.3693872523039e-07	2.50339508056641e-06	0	2.50339508056641e-06	2.8646002192545e-07
128	2.38418579101562e-06	2.38418579101562e-06	2.38418579101562e-06	8.87203870681845e-07	2.38418579101562e-06	0	2.38418579101562e-06	1.68593459193289e-08
129	2.74181365966797e-06	2.74181365966797e-06	2.74181365966797e-06	9.49172115987783e-07	2.74181365966797e-06	0	2.74181365966797e-06	2.47096750172204e-07
130	2.26497650146484e-06	2.26497650146484e-06	2.26497650146484e-06	2.72746178672138e-07	2.26497650146484e-06	0	2.26497650146484e-06	-2.59938133240212e-08
131	1.66893005371094e-06	1.66893005371094e-06	1.66893005371094e-06	-2.58484733121127e-07	1.66893005371094e-06	0	1.66893005371094e-06	-2.8903522775181e-07
132	1.66893005371094e-06	1.66893005371094e-06	1.66893005371094e-06	-3.36777387746248e-07	1.66893005371094e-06	0	1.66893005371094e-06	-5.01616597148313e-08
133	1.19209289550781e-06	1.19209289550781e-06	1.19209289550781e-06	-2.20217626306418e-07	1.19209289550781e-06	0	1.19209289550781e-06	2.2428909574046e-07
134	1.43051147460938e-06	1.43051147460938e-06	1.43051147460938e-06	-3.57557232838036e-07	1.43051147460938e-06	0	1.43051147460938e-06	1.77184332983416e-07
135	8.34465026855469e-07	8.34465026855469e-07	8.34465026855469e-07	-8.0070126362214e-07	8.34465026855469e-07	0	8.34465026855469e-07	-3.80988467441057e-07
136	8.34465026855469e-07	8.34465026855469e-07	8.34465026855469e-07	-1.19582267802488e-06	8.34465026855469e-07	0	8.34465026855469e-07	1.40030010697956e-07
137	8.34465026855469e-07	8.34465026855469e-07	8.34465026855469e-07	-1.2946935483108e-06	8.34465026855469e-07	0	8.34465026855469e-07	2.00325104060539e-07
138	0	0	0	-1.2359344959119e-06	0	0	0	-3.80830073254401e-07
139	2.38418579101562e-07	2.38418579101562e-07	2.38418579101562e-07	-1.36420939862881e-06	2.38418579101562e-07	0	2.38418579101562e-07	1.33568761384595e-07
140	2.38418579101562e-07	2.38418579101562e-07	2.38418579101562e-07	-1.39524275629523e-06	2.38418579101562e-07	0	2.38418579101562e-07	2.392215776581e-07
141	0	0	0	1.73367758150035e-06	0	0	0	-2.89468005121307e-08
142	-5.96046447753906e-07	-5.96046447753906e-07	-5.96046447753906e-07	1.28438400866775e-06	-5.96046447753906e-07	0	-5.96046447753906e-07	-3.67403828249735e-07
143	-7.15255737304688e-07	-7.15255737304688e-07	-7.15255737304688e-07	4.02505209373631e-07	-7.15255737304688e-07	0	-7.15255737304688e-07	7.73906947415526e-08
144	-4.76837158203125e-07	-4.76837158203125e-07	-4.76837158203125e-07	8.55751513730118e-07	-4.76837158203125e-07	0	-4.76837158203125e-07	4.26601644676339e-07
145	-1.07288360595703e-06	-1.07288360595703e-06	-1.07288360595703e-06	2.32609951508975e-06	-1.07288360595703e-06	0	-1.07288360595703e-06	-3.66332130852243e-07
146	-5.96046447753906e-07	-5.96046447753906e-07	-5.96046447753906e-07	3.47829288240135e-06	-5.96046447753906e-07	0	-5.96046447753906e-07	1.28876649796439e-07
147	-1.43051147460938e-06	-1.43051147460938e-06	-1.43051147460938e-06	3.04709607414571e-06	-1.43051147460938e-06	0	-1.43051147460938e-06	-2.96324742521392e-08
148	-1.66893005371094e-06	-1.66893005371094e-06	-1.66893005371094e-06	1.21498314038145e-06	-1.66893005371094e-06	0	-1.66893005371094e-06	-2.87729392312031e-07
149	-9.5367431640625e-07	-9.5367431640625e-07	-9.5367431640625e-07	-4.21540044981086e-07	-9.5367431640625e-07	0	-9.5367431640625e-07	5.59065597371955e-07
150	-1.9073486328125e-06	-1.9073486328125e-06	-1.9073486328125e-06	-1.50662059818604e-06	-1.9073486328125e-06	0	-1.9073486328125e-06	-2.35757397604175e-07
151	-2.02655792236328e-06	-2.02655792236328e-06	-2.02655792236328e-06	-2.02661881845855e-06	-2.02655792236328e-06	0	-2.02655792236328e-06	-2.28220415010583e-07
152	-1.43051147460938e-06	-1.43051147460938e-06	-1.43051147460938e-06	-1.77130744519718e-06	-1.43051147460938e-06	0	-1.43051147460938e-06	2.44736497734266e-07
153	-1.78813934326172e-06	-1.78813934326172e-06	-1.78813934326172e-06	-1.42334338327952e-06	-1.78813934326172e-06	0	-1.78813934326172e-06	-1.31402330794117e-07
154	-1.66893005371094e-06	-1.66893005371094e-06	-1.66893005371094e-06	-6.76518551856161e-07	-1.66893005371094e-06	0	-1.66893005371094e-06	1.6343223308013e-07
155	-1.9073486328125e-06	-1.9073486328125e-06	-1.9073486328125e-06	4.00706744502e-07	-1.9073486328125e-06	0	-1.9073486328125e-06	-5.82688812755805e-08
156	-1.19209289550781e-06	-1.19209289550781e-06	-1.19209289550781e-06	9.50090701406484e-07	-1.19209289550781e-06	0	-1.19209289550781e-06	-1.2813687533253e-07
157	-1.07288360595703e-06	-1.07288360595703e-06	-1.07288360595703e-06	1.1205753620363e-06	-1.07288360595703e-06	0	-1.07288360595703e-06	5.09037292317771e-08
158	-1.31130218505859e-06	-1.31130218505859e-06	-1.31130218505859e-06	9.63118120378638e-07	-1.31130218505859e-06	0	-1.31130218505859e-06	7.90607259659737e-08
159	-1.43051147460938e-06	-1.43051147460938e-06	-1.43051147460938e-06	3.95095476232027e-07	-1.43051147460938e-06	0	-1.43051147460938e-06	9.72177431890486e-08
160	-2.14576721191406e-06	-2.14576721191406e-06	-2.14576721191406e-06	-6.86143413116356e-07	-2.14576721191406e-06	0	-2.14576721191406e-06	-2.76875169902269e-07
161	-1.78813934326172e-06	-1.78813934326172e-06	-1.78813934326172e-06	3.00395955920578e-06	-1.78813934326172e-06	0	-1.78813934326172e-06	7.88899825465705e-08
162	-1.54972076416016e-06	-1.54972076416016e-06	-1.54972076416016e-06	2.86862683120442e-06	-1.54972076416016e-06	0	-1.54972076416016e-06	1.87585641242549e-07
163	-1.31130218505859e-06	-1.31130218505859e-06	-1.31130218505859e-06	2.83765542860199e-06	-1.31130218505859e-06	0	-1.31130218505859e-06	-1.14866878675457e-07
164	-1.66893005371094e-06	-1.66893005371094e-06	-1.66893005371094e-06	2.50913471147474e-06	-1.66893005371094e-06	0	-1.66893005371094e-06	-5.93229216860891e-08
165	-1.54972076416016e-06	-1.54972076416016e-06	-1.54972076416016e-06	1.28405984419627e-06	-1.54972076416016e-06	0	-1.54972076416016e-06	-3.67552068780697e-08
166	-1.19209289550781e-06	-1.19209289550781e-06	-1.19209289550781e-06	-1.15274384337088e-07	-1.19209289550781e-06	0	-1.19209289550781e-06	2.31278860951534e-07
167	-1.43051147460938e-06	-1.43051147460938e-06	-1.43051147460938e-06	-1.01660640473917e-06	-1.43051147460938e-06	0	-1.43051147460938e-06	-1.47280843521003e-07
168	-1.66893005371094e-06	-1.66893005371094e-06	-1.66893005371094e-06	-9.64079140094731e-07	-1.66893005371094e-06	0	-1.66893005371094e-06	-1.80326551912913e-07
169	-7.15255737304688e-07	-7.15255737304688e-07	-7.15255737304688e-07	-4.07794818141496e-07	-7.15255737304688e-07	0	-7.15255737304688e-07	3.69050496829004e-07
170	-1.19209289550781e-06	-1.19209289550781e-06	-1.19209289550781e-06	-5.0446746247704e-07	-1.19209289550781e-06	0	-1.19209289550781e-06	-1.59057691462294e-07
171	-2.02655792236328e-06	-2.02655792236328e-06	-2.02655792236328e-06	-7.00989197907841e-07	-2.02655792236328e-06	0	-2.02655792236328e-06	-2.41659790845006e-07
172	-1.31130218505859e-06	-1.31130218505859e-06	-1.31130218505859e-06	-8.920948594081e-07	-1.31130218505859e-06	0	-1.31130218505859e-06	3.25529015299253e-07
173	-1.9073486328125e-06	-1.9073486328125e-06	-1.9073486328125e-06	-1.48949660450162e-06	-1.9073486328125e-06	0	-1.9073486328125e-06	3.61330023679329e-08
174	-2.38418579101562e-06	-2.38418579101562e-06	-2.38418579101562e-06	-2.28400935695559e-06	-2.38418579101562e-06	0	-2.38418579101562e-06	-3.14162804215812e-07
175	-1.9073486328125e-06	-1.9073486328125e-06	-1.9073486328125e-06	-2.78960479691449e-06	-1.9073486328125e-06	0	-1.9073486328125e-06	1.0951015383398e-07
176	-1.19209289550781e-06	-1.19209289550781e-06	-1.19209289550781e-06	-3.00992830102916e-06	-1.19209289550781e-06	0	-1.19209289550781e-06	2.04298316930362e-07
177	-1.43051147460938e-06	-1.43051147460938e-06	-1.43051147460938e-06	-2.75897891200338e-06	-1.43051147460938e-06	0	-1.43051147460938e-06	-1.64356137588584e-07
178	-1.54972076416016e-06	-1.54972076416016e-06	-1.54972076416016e-06	-2.14678905301232e-06	-1.54972076416016e-06	0	-1.54972076416016e-06	-2.61762451714276e-08
179	-1.31130218505859e-06	-1.31130218505859e-06	-1.31130218505859e-06	-2.13703421813848e-06	-1.31130218505859e-06	0	-1.31130218505859e-06	4.16513330492307e-08
180	-1.07288360595703e-06	-1.07288360595703e-06	-1.07288360595703e-06	-1.94802798137155e-06	-1.07288360595703e-06	0	-1.07288360595703e-06	-1.98238119253347e-08
181	-1.07288360595703e-06	-1.07288360595703e-06	-1.07288360595703e-06	2.48197060646246e-07	-1.07288360595703e-06	0	-1.07288360595703e-06	6.9826384674343e-08
182	-3.57627868652344e-07	-3.57627868652344e-07	-3.57627868652344e-07	-4.05204089132196e-07	-3.57627868652344e-07	0	-3.57627868652344e-07	-2.55409915439486e-09
183	1.19209289550781e-07	1.19209289550781e-07	1.19209289550781e-07	-6.56028360582149e-07	1.19209289550781e-07	0	1.19209289550781e-07	-1.03761891523391e-07
184	1.19209289550781e-07	1.19209289550781e-07	1.19209289550781e-07	4.40276581576242e-07	1.19209289550781e-07	0	1.19209289550781e-07	-2.47611851023066e-08
185	0	0	0	1.5588340488248e-06	0	0	0	1.9306790477458e-07
186	3.57627868652344e-07	3.57627868652344e-07	3.57627868652344e-07	1.87959011823257e-06	3.57627868652344e-07	0	3.57627868652344e-07	-5.7736542657949e-08
187	8.34465026855469e-07	8.34465026855469e-07	8.34465026855469e-07	1.2219215130708e-06	8.34465026855469e-07	0	8.34465026855469e-07	-1.64548779935103e-07
188	1.19209289550781e-06	1.19209289550781e-06	1.19209289550781e-06	-9.83839982265497e-09	1.19209289550781e-06	0	1.19209289550781e-06	1.50703186818646e-07
189	8.34465026855469e-07	8.34465026855469e-07	8.34465026855469e-07	4.57071471114613e-08	8.34465026855469e-07	0	8.34465026855469e-07	-4.97758207984589e-08
190	9.5367431640625e-07	9.5367431640625e-07	9.5367431640625e-07	7.31512075844765e-07	9.5367431640625e-07	0	9.5367431640625e-07	2.19107221255399e-09
191	1.31130218505859e-06	1.31130218505859e-06	1.31130218505859e-06	1.00398272788607e-06	1.31130218505859e-06	0	1.31130218505859e-06	1.28041477864826e-07
192	5.96046447753906e-07	5.96046447753906e-07	5.96046447753906e-07	1.048599664197e-06	5.96046447753906e-07	0	5.96046447753906e-07	-2.2043846570341e-07
193	1.07288360595703e-06	1.07288360595703e-06	1.07288360595703e-06	-1.2173991379384e-07	1.07288360595703e-06	0	1.07288360595703e-06	2.13044870633894e-08
194	1.31130218505859e-06	1.31130218505859e-06	1.31130218505859e-06	-2.00490032484749e-06	1.31130218505859e-06	0	1.31130218505859e-06	2.24955925887116e-07
195	2.38418579101562e-07	2.38418579101562e-07	2.38418579101562e-07	-2.77199745200562e-06	2.38418579101562e-07	0	2.38418579101562e-07	-1.44486833164592e-07
196	-4.76837158203125e-07	-4.76837158203125e-07	-4.76837158203125e-07	-2.54243425089911e-06	-4.76837158203125e-07	0	-4.76837158203125e-07	-7.02239475458555e-08
197	-3.57627868652344e-07	-3.57627868652344e-07	-3.57627868652344e-07	-1.41140759855343e-06	-3.57627868652344e-07	0	-3.57627868652344e-07	8.50379890948716e-08
198	1.19209289550781e-07	1.19209289550781e-07	1.19209289550781e-07	2.22780280691129e-07	1.19209289550781e-07	0	1.19209289550781e-07	-1.38007081318392e-08
199	-2.38418579101562e-07	-2.38418579101562e-07	-2.38418579101562e-07	5.69969725847841e-07	-2.38418579101562e-07	0	-2.38418579101562e-07	4.6706013279163e-08
200	-8.34465026855469e-07	-8.34465026855469e-07	-8.34465026855469e-07	3.51877214407023e-07	-8.34465026855469e-07	0	-8.34465026855469e-07	-6.78660967423639e-08
201	-1.43051147460938e-06	-1.43051147460938e-06	-1.43051147460938e-06	-1.57607316256862e-06	-1.43051147460938e-06	0	-1.43051147460938e-06	-2.51678322626958e-08
202	-1.19209289550781e-06	-1.19209289550781e-06	-1.19209289550781e-06	-1.85020702172159e-06	-1.19209289550781e-06	0	-1.19209289550781e-06	1.18321509035013e-07
203	-2.02655792236328e-06	-2.02655792236328e-06	-2.02655792236328e-06	-1.48042600230283e-06	-2.02655792236328e-06	0	-2.02655792236328e-06	-1.05610574507864e-07
204	-2.26497650146484e-06	-2.26497650146484e-06	-2.26497650146484e-06	-2.62513525114946e-07	-2.26497650146484e-06	0	-2.26497650146484e-06	6.28261886959081e-09
205	-2.50339508056641e-06	-2.50339508056641e-06	-2.50339508056641e-06	6.15483985760204e-07	-2.50339508056641e-06	0	-2.50339508056641e-06	9.56008889829718e-08
206	-2.86102294921875e-06	-2.86102294921875e-06	-2.86102294921875e-06	4.00246821775753e-07	-2.86102294921875e-06	0	-2.86102294921875e-06	-1.04789940280625e-07
207	-2.98023223876953e-06	-2.98023223876953e-06	-2.98023223876953e-06	-7.49142488847272e-07	-2.98023223876953e-06	0	-2.98023223876953e-06	2.27707062094851e-08
208	-3.09944152832031e-06	-3.09944152832031e-06	-3.09944152832031e-06	-1.96575854508314e-06	-3.09944152832031e-06	0	-3.09944152832031e-06	4.25578399187998e-08
209	-3.09944152832031e-06	-3.09944152832031e-06	-3.09944152832031e-06	-1.64227053563937e-06	-3.09944152832031e-06	0	-3.09944152832031e-06	-5.18528970872012e-08
210	-3.93390655517578e-06	-3.93390655517578e-06	-3.93390655517578e-06	-4.82308151156944e-07	-3.93390655517578e-06	0	-3.93390655517578e-06	5.76782213101978e-08
211	-3.57627868652344e-06	-3.57627868652344e-06	-3.57627868652344e-06	5.64329062244252e-07	-3.57627868652344e-06	0	-3.57627868652344e-06	-4.07316882444775e-08
212	-3.69548797607422e-06	-3.69548797607422e-06	-3.69548797607422e-06	1.15352845429347e-06	-3.69548797607422e-06	0	-3.69548797607422e-06	-5.24405621149526e-08
213	-2.50339508056641e-06	-2.50339508056641e-06	-2.50339508056641e-06	5.42822743905582e-07	-2.50339508056641e-06	0	-2.50339508056641e-06	1.4745910448255e-07
214	-2.86102294921875e-06	-2.86102294921875e-06	-2.86102294921875e-06	-8.89210458933287e-07	-2.86102294921875e-06	0	-2.86102294921875e-06	-1.16189042387305e-07
215	-2.74181365966797e-06	-2.74181365966797e-06	-2.74181365966797e-06	-2.33176453680099e-06	-2.74181365966797e-06	0	-2.74181365966797e-06	-4.33964757462491e-08
216	-2.02655792236328e-06	-2.02655792236328e-06	-2.02655792236328e-06	-3.30387476056272e-06	-2.02655792236328e-06	0	-2.02655792236328e-06	2.02790531034225e-07
217	-1.31130218505859e-06	-1.31130218505859e-06	-1.31130218505859e-06	-2.82296401803477e-06	-1.31130218505859e-06	0	-1.31130218505859e-06	-2.22062354282571e-07
218	-2.38418579101562e-07	-2.38418579101562e-07	-2.38418579101562e-07	-1.15111894792459e-06	-2.38418579101562e-07	0	-2.38418579101562e-07	6.03886149974642e-08
219	1.19209289550781e-07	1.19209289550781e-07	1.19209289550781e-07	-1.35225268528547e-07	1.19209289550781e-07	0	1.19209289550781e-07	1.68802358757603e-07
220	4.76837158203125e-07	4.76837158203125e-07	4.76837158203125e-07	6.56231022427418e-07	4.76837158203125e-07	0	4.76837158203125e-07	-2.80199685676052e-07
221	1.07288360595703e-06	1.07288360595703e-06	1.07288360595703e-06	3.06042241113076e-06	1.07288360595703e-06	0	1.07288360595703e-06	1.79909264375055e-07
222	1.54972076416016e-06	1.54972076416016e-06	1.54972076416016e-06	2.71502192488411e-06	1.54972076416016e-06	0	1.54972076416016e-06	5.46568799109082e-08
223	2.02655792236328e-06	2.02655792236328e-06	2.02655792236328e-06	1.57792472535571e-06	2.02655792236328e-06	0	2.02655792236328e-06	-2.34305687740743e-07
224	3.21865081787109e-06	3.21865081787109e-06	3.21865081787109e-06	9.06563387607225e-07	3.21865081787109e-06	0	3.21865081787109e-06	2.082468597564e-07
225	3.21865081787109e-06	3.21865081787109e-06	3.21865081787109e-06	1.37980337559686e-06	3.21865081787109e-06	0	3.21865081787109e-06	-1.31874600128867e-08
226	3.814697265625e-06	3.814697265625e-06	3.814697265625e-06	2.78056494266887e-06	3.814697265625e-06	0	3.814697265625e-06	-1.56752733460053e-07
227	3.93390655517578e-06	3.93390655517578e-06	3.93390655517578e-06	3.88903173742606e-06	3.93390655517578e-06	0	3.93390655517578e-06	1.53947780745511e-07
228	3.45706939697266e-06	3.45706939697266e-06	3.45706939697266e-06	3.38566719046386e-06	3.45706939697266e-06	0	3.45706939697266e-06	-6.73452404953423e-09
229	4.05311584472656e-06	4.05311584472656e-06	4.05311584472656e-06	2.01820853246317e-06	4.05311584472656e-06	0	4.05311584472656e-06	-1.40510422852458e-07
230	4.88758087158203e-06	4.88758087158203e-06	4.88758087158203e-06	1.20206513283444e-06	4.88758087158203e-06	0	4.88758087158203e-06	1.50575587554158e-07
231	4.88758087158203e-06	4.88758087158203e-06	4.88758087158203e-06	5.85328976825596e-07	4.88758087158203e-06	0	4.88758087158203e-06	-3.31192495650612e-09
232	5.24520874023438e-06	5.24520874023438e-06	5.24520874023438e-06	1.11335217340706e-07	5.24520874023438e-06	0	5.24520874023438e-06	-1.67460441957701e-07
233	5.48362731933594e-06	5.48362731933594e-06	5.48362731933594e-06	6.39523174293042e-07	5.48362731933594e-06	0	5.48362731933594e-06	1.96033170141163e-07
234	4.05311584472656e-06	4.05311584472656e-06	4.05311584472656e-06	1.56399764805118e-06	4.05311584472656e-06	0	4.05311584472656e-06	-5.70242377762042e-08
235	4.41074371337891e-06	4.41074371337891e-06	4.41074371337891e-06	1.51821447789764e-06	4.41074371337891e-06	0	4.41074371337891e-06	-1.23523363981803e-07
236	4.76837158203125e-06	4.76837158203125e-06	4.76837158203125e-06	6.19984615807138e-07	4.76837158203125e-06	0	4.76837158203125e-06	2.01236019847784e-07
237	4.29153442382812e-06	4.29153442382812e-06	4.29153442382812e-06	-5.45653885827989e-07	4.29153442382812e-06	0	4.29153442382812e-06	-1.26369087638523e-07
238	3.814697265625e-06	3.814697265625e-06	3.814697265625e-06	-1.77951939489728e-06	3.814697265625e-06	0	3.814697265625e-06	-2.84094809899216e-08
239	4.05311584472656e-06	4.05311584472656e-06	4.05311584472656e-06	-1.63123118556009e-06	4.05311584472656e-06	0	4.05311584472656e-06	1.36320409183099e-07
240	2.98023223876953e-06	2.98023223876953e-06	2.98023223876953e-06	-4.54110575459832e-07	2.98023223876953e-06	0	2.98023223876953e-06	-1.27302655528183e-07
241	2.98023223876953e-06	2.98023223876953e-06	2.98023223876953e-06	4.54558893621337e-06	2.98023223876953e-06	0	2.98023223876953e-06	3.31848255541445e-08
242	3.21865081787109e-06	3.21865081787109e-06	3.21865081787109e-06	5.10183327059763e-06	3.21865081787109e-06	0	3.21865081787109e-06	5.94344768956034e-08
243	1.9073486328125e-06	1.9073486328125e-06	1.9073486328125e-06	4.18555579435351e-06	1.9073486328125e-06	0	1.9073486328125e-06	-7.96741588260375e-08
244	1.54972076416016e-06	1.54972076416016e-06	1.54972076416016e-06	2.58683265032086e-06	1.54972076416016e-06	0	1.54972076416016e-06	3.11243439909958e-08
245	8.34465026855469e-07	8.34465026855469e-07	8.34465026855469e-07	1.50658825180069e-06	8.34465026855469e-07	0	8.34465026855469e-07	1.77119705568884e-08
246	2.38418579101562e-07	2.38418579101562e-07	2.38418579101562e-07	1.5892695277864e-06	2.38418579101562e-07	0	2.38418579101562e-07	-2.69734794500209e-08
247	0	0	0	2.46997895670998e-06	0	0	0	2.24973817353202e-08
248	-5.96046447753906e-07	-5.96046447753906e-07	-5.96046447753906e-07	2.31147672775659e-06	-5.96046447753906e-07	0	-5.96046447753906e-07	-1.82409074511725e-08
249	-1.31130218505859e-06	-1.31130218505859e-06	-1.31130218505859e-06	9.12171019955323e-07	-1.31130218505859e-06	0	-1.31130218505859e-06	-6.1198530687534e-09
250	-1.66893005371094e-06	-1.66893005371094e-06	-1.66893005371094e-06	-5.0183173412965e-07	-1.66893005371094e-06	0	-1.66893005371094e-06	3.77074726998217e-08
251	-2.02655792236328e-06	-2.02655792236328e-06	-2.02655792236328e-06	-1.5899600467907e-06	-2.02655792236328e-06	0	-2.02655792236328e-06	-3.56601006501478e-08
252	-2.74181365966797e-06	-2.74181365966797e-06	-2.74181365966797e-06	-2.31641306472662e-06	-2.74181365966797e-06	0	-2.74181365966797e-06	8.28048740686427e-10
253	-2.14576721191406e-06	-2.14576721191406e-06	-2.14576721191406e-06	-2.43461503466215e-06	-2.14576721191406e-06	0	-2.14576721191406e-06	3.20684279131456e-08
254	-2.38418579101562e-06	-2.38418579101562e-06	-2.38418579101562e-06	-1.74454221057505e-06	-2.38418579101562e-06	0	-2.38418579101562e-06	-3.63184256002569e-08
255	-1.9073486328125e-06	-1.9073486328125e-06	-1.9073486328125e-06	-1.30431952177945e-06	-1.9073486328125e-06	0	-1.9073486328125e-06	9.79848735482847e-09
256	-1.78813934326172e-06	-1.78813934326172e-06	-1.78813934326172e-06	-1.72865314879033e-06	-1.78813934326172e-06	0	-1.78813934326172e-06	1.72548908494718e-08
257	-1.07288360595703e-06	-1.07288360595703e-06	-1.07288360595703e-06	-2.33253544100933e-06	-1.07288360595703e-06	0	-1.07288360595703e-06	-1.30411708099132e-08
258	-5.96046447753906e-07	-5.96046447753906e-07	-5.96046447753906e-07	-2.72992000022987e-06	-5.96046447753906e-07	0	-5.96046447753906e-07	3.0684024210359e-09
259	-9.5367431640625e-07	-9.5367431640625e-07	-9.5367431640625e-07	-1.69697530877301e-06	-9.5367431640625e-07	0	-9.5367431640625e-07	-1.68917377862954e-08
260	-7.15255737304688e-07	-7.15255737304688e-07	-7.15255737304688e-07	-1.600963439648e-07	-7.15255737304688e-07	0	-7.15255737304688e-07	1.6293011384505e-08
261	-4.76837158203125e-07	-4.76837158203125e-07	-4.76837158203125e-07	-2.29295180324998e-06	-4.76837158203125e-07	0	-4.76837158203125e-07	2.42469777589349e-08
262	-4.76837158203125e-07	-4.76837158203125e-07	-4.76837158203125e-07	-1.82289096720778e-06	-4.76837158203125e-07	0	-4.76837158203125e-07	-4.09959213243383e-08
263	-3.57627868652344e-07	-3.57627868652344e-07	-3.57627868652344e-07	-1.32483306373357e-07	-3.57627868652344e-07	0	-3.57627868652344e-07	3.79881015533101e-10
264	3.57627868652344e-07	3.57627868652344e-07	3.57627868652344e-07	1.42644981683875e-06	3.57627868652344e-07	0	3.57627868652344e-07	3.31720322321871e-08
265	7.15255737304688e-07	7.15255737304688e-07	7.15255737304688e-07	1.54026956855836e-06	7.15255737304688e-07	0	7.15255737304688e-07	-1.9543849205661e-08
266	3.57627868652344e-07	3.57627868652344e-07	3.57627868652344e-07	4.95725198279943e-07	3.57627868652344e-07	0	3.57627868652344e-07	1.99158023406198e-10
267	4.76837158203125e-07	4.76837158203125e-07	4.76837158203125e-07	-2.66705028221905e-07	4.76837158203125e-07	0	4.76837158203125e-07	5.59766544228069e-09
268	4.76837158203125e-07	4.76837158203125e-07	4.76837158203125e-07	-2.02817277937977e-09	4.76837158203125e-07	0	4.76837158203125e-07	-1.49497552115463e-08
269	0	0	0	1.26748158653822e-06	0	0	0	1.65038880339807e-08
270	-1.19209289550781e-07	-1.19209289550781e-07	-1.19209289550781e-07	2.60358803717798e-06	-1.19209289550781e-07	0	-1.19209289550781e-07	3.57802498740512e-09
271	3.57627868652344e-07	3.57627868652344e-07	3.57627868652344e-07	3.19028861830474e-06	3.57627868652344e-07	0	3.57627868652344e-07	-1.49602428223261e-08
272	2.38418579101562e-07	2.38418579101562e-07	2.38418579101562e-07	3.00027179879865e-06	2.38418579101562e-07	0	2.38418579101562e-07	2.77517742119926e-09
273	1.19209289550781e-07	1.19209289550781e-07	1.19209289550781e-07	1.91765608783422e-06	1.19209289550781e-07	0	1.19209289550781e-07	6.43199538075123e-09
274	-1.19209289550781e-07	-1.19209289550781e-07	-1.19209289550781e-07	2.2043311482664e-07	-1.19209289550781e-07	0	-1.19209289550781e-07	-2.17028173210565e-10
275	-4.76837158203125e-07	-4.76837158203125e-07	-4.76837158203125e-07	-4.47242205738075e-07	-4.76837158203125e-07	0	-4.76837158203125e-07	-3.19399307002755e-09
276	-1.19209289550781e-07	-1.19209289550781e-07	-1.19209289550781e-07	1.05722201154889e-07	-1.19209289550781e-07	0	-1.19209289550781e-07	9.10780562080049e-10
277	-4.76837158203125e-07	-4.76837158203125e-07	-4.76837158203125e-07	9.20637410886453e-07	-4.76837158203125e-07	0	-4.76837158203125e-07	-1.1716306813625e-09
278	-9.5367431640625e-07	-9.5367431640625e-07	-9.5367431640625e-07	1.70482891082852e-06	-9.5367431640625e-07	0	-9.5367431640625e-07	8.90494677996401e-10
279	-7.15255737304688e-07	-7.15255737304688e-07	-7.15255737304688e-07	1.34471418728041e-06	-7.15255737304688e-07	0	-7.15255737304688e-07	3.50008066973828e-09
280	-8.34465026855469e-07	-8.34465026855469e-07	-8.34465026855469e-07	7.98603199572791e-07	-8.34465026855469e-07	0	-8.34465026855469e-07	-3.57886076329805e-09
281	-8.34465026855469e-07	-8.34465026855469e-07	-8.34465026855469e-07	-2.00425642494412e-06	-8.34465026855469e-07	0	-8.34465026855469e-07	-1.37322919702143e-09
282	-9.5367431640625e-07	-9.5367431640625e-07	-9.5367431640625e-07	-1.47382309499471e-06	-9.5367431640625e-07	0	-9.5367431640625e-07	3.08762504452886e-09
283	2.38418579101562e-07	2.38418579101562e-07	2.38418579101562e-07	3.290969470941e-07	2.38418579101562e-07	0	2.38418579101562e-07	-2.03031147449906e-10
284	4.76837158203125e-07	4.76837158203125e-07	4.76837158203125e-07	1.52313199737762e-06	4.76837158203125e-07	0	4.76837158203125e-07	-1.5074547166094e-09
285	-2.38418579101562e-07	-2.38418579101562e-07	-2.38418579101562e-07	6.18074272266563e-07	-2.38418579101562e-07	0	-2.38418579101562e-07	4.51280790514375e-10
286	5.96046447753906e-07	5.96046447753906e-07	5.96046447753906e-07	-1.34983010772927e-06	5.96046447753906e-07	0	5.96046447753906e-07	1.97736688134498e-10
287	4.76837158203125e-07	4.76837158203125e-07	4.76837158203125e-07	-2.17840753936262e-06	4.76837158203125e-07	0	4.76837158203125e-07	-1.27174326625124e-10
288	4.76837158203125e-07	4.76837158203125e-07	4.76837158203125e-07	-1.23515828735645e-06	4.76837158203125e-07	0	4.76837158203125e-07	-8.49430387139805e-11
289	8.34465026855469e-07	8.34465026855469e-07	8.34465026855469e-07	7.79082460394175e-07	8.34465026855469e-07	0	8.34465026855469e-07	2.20125762062651e-09
290	8.34465026855469e-07	8.34465026855469e-07	8.34465026855469e-07	2.2322120964853e-06	8.34465026855469e-07	0	8.34465026855469e-07	6.8515904061428e-09
291	9.5367431640625e-07	9.5367431640625e-07	9.5367431640625e-07	2.42948564117228e-06	9.5367431640625e-07	0	9.5367431640625e-07	1.67943392526126e-09
292	8.34465026855469e-07	8.34465026855469e-07	8.34465026855469e-07	1.72339156118906e-06	8.34465026855469e-07	0	8.34465026855469e-07	2.07007133212755e-07
293	8.34465026855469e-07	8.34465026855469e-07	8.34465026855469e-07	-3.9441380014056e-07	8.34465026855469e-07	0	8.34465026855469e-07	-1.69762557788999e-07
294	1.19209289550781e-06	1.19209289550781e-06	1.19209289550781e-06	-3.06819350009433e-06	1.19209289550781e-06	0	1.19209289550781e-06	-4.58503080835726e-07
295	9.5367431640625e-07	9.5367431640625e-07	9.5367431640625e-07	-3.41887802344338e-06	9.5367431640625e-07	0	9.5367431640625e-07	-2.5762795985429e-07
296	1.31130218505859e-06	1.31130218505859e-06	1.31130218505859e-06	-1.75993352137338e-06	1.31130218505859e-06	0	1.31130218505859e-06	-5.37242044629238e-07
297	2.26497650146484e-06	2.26497650146484e-06	2.26497650146484e-06	1.00619181977612e-07	2.26497650146484e-06	0	2.26497650146484e-06	-7.11137772668735e-07
298	1.43051147460938e-06	1.43051147460938e-06	1.43051147460938e-06	1.83478741682792e-06	1.43051147460938e-06	0	1.43051147460938e-06	-1.0466588946656e-06
299	1.19209289550781e-06	1.19209289550781e-06	1.19209289550781e-06	1.71496014362845e-06	1.19209289550781e-06	0	1.19209289550781e-06	-9.77841864369111e-07
300	1.43051147460938e-06	1.43051147460938e-06	1.43051147460938e-06	5.7688472828103e-07	1.43051147460938e-06	0	1.43051147460938e-06	2.95970608021889e-08
301	1.31130218505859e-06	1.31130218505859e-06	1.31130218505859e-06	-4.91810887543359e-07	1.31130218505859e-06	0	1.31130218505859e-06	-6.79754293742008e-07
302	7.15255737304688e-07	7.15255737304688e-07	7.15255737304688e-07	-3.97087764894622e-07	7.15255737304688e-07	0	7.15255737304688e-07	-2.38469374380657e-06
303	1.43051147460938e-06	1.43051147460938e-06	1.43051147460938e-06	-5.51747344858767e-07	1.43051147460938e-06	0	1.43051147460938e-06	8.46087459649425e-07
304	8.34465026855469e-07	8.34465026855469e-07	8.34465026855469e-07	-1.29378525302066e-08	8.34465026855469e-07	0	8.34465026855469e-07	-1.93301161743875e-07
305	-7.15255737304688e-07	-7.15255737304688e-07	-7.15255737304688e-07	1.19074161393838e-06	-7.15255737304688e-07	0	-7.15255737304688e-07	-4.70031818622374e-06
306	-9.5367431640625e-07	-9.5367431640625e-07	-9.5367431640625e-07	1.98969287799598e-06	-9.5367431640625e-07	0	-9.5367431640625e-07	-3.00302554023801e-06
307	-1.43051147460938e-06	-1.43051147460938e-06	-1.43051147460938e-06	1.60049834836929e-06	-1.43051147460938e-06	0	-1.43051147460938e-06	-3.04294826491969e-06
308	-8.34465026855469e-07	-8.34465026855469e-07	-8.34465026855469e-07	-1.31789654030235e-07	-8.34465026855469e-07	0	-8.34465026855469e-07	-1.34512220029137e-07
309	-1.66893005371094e-06	-1.66893005371094e-06	-1.66893005371094e-06	-1.58310891609669e-06	-1.66893005371094e-06	0	-1.66893005371094e-06	1.85432736543589e-06
310	-2.74181365966797e-06	-2.74181365966797e-06	-2.74181365966797e-06	-2.16963502290912e-06	-2.74181365966797e-06	0	-2.74181365966797e-06	4.63674268758041e-06
311	-2.98023223876953e-06	-2.98023223876953e-06	-2.98023223876953e-06	-2.45696641946215e-06	-2.98023223876953e-06	0	-2.98023223876953e-06	8.240313945862e-06
312	-3.69548797607422e-06	-3.69548797607422e-06	-3.69548797607422e-06	-2.37266044715236e-06	-3.69548797607422e-06	0	-3.69548797607422e-06	1.81575433089165e-06
313	-3.69548797607422e-06	-3.69548797607422e-06	-3.69548797607422e-06	-2.63547783229013e-06	-3.69548797607422e-06	0	-3.69548797607422e-06	-2.4314601887454e-06
314	-4.05311584472656e-06	-4.05311584472656e-06	-4.05311584472656e-06	-3.08901763320481e-06	-4.05311584472656e-06	0	-4.05311584472656e-06	-4.2109331843676e-06
315	-4.64916229248047e-06	-4.64916229248047e-06	-4.64916229248047e-06	-3.56646370701832e-06	-4.64916229248047e-06	0	-4.64916229248047e-06	1.95821689885634e-06
316	-4.64916229248047e-06	-4.64916229248047e-06	-4.64916229248047e-06	-3.88162751684518e-06	-4.64916229248047e-06	0	-4.64916229248047e-06	-1.8240657482238e-06
317	-5.00679016113281e-06	-5.00679016113281e-06	-5.00679016113281e-06	-3.01429983487111e-06	-5.00679016113281e-06	0	-5.00679016113281e-06	-8.41310429677833e-06
318	-5.12599945068359e-06	-5.12599945068359e-06	-5.12599945068359e-06	-1.36931696004801e-06	-5.12599945068359e-06	0	-5.12599945068359e-06	1.54347026182222e-06
319	-4.17232513427734e-06	-4.17232513427734e-06	-4.17232513427734e-06	-9.25727755375097e-08	-4.17232513427734e-06	0	-4.17232513427734e-06	-8.17638920125319e-06
320	-4.17232513427734e-06	-4.17232513427734e-06	-4.17232513427734e-06	4.44073164597186e-07	-4.17232513427734e-06	0	-4.17232513427734e-06	-1.60784511535894e-05
321	-4.05311584472656e-06	-4.05311584472656e-06	-4.05311584472656e-06	2.11771340685341e-07	-4.05311584472656e-06	0	-4.05311584472656e-06	-1.84343243745388e-05
322	-3.57627868652344e-06	-3.57627868652344e-06	-3.57627868652344e-06	-2.07409352252196e-07	-3.57627868652344e-06	0	-3.57627868652344e-06	-1.06116876850137e-05
323	-3.45706939697266e-06	-3.45706939697266e-06	-3.45706939697266e-06	-2.64105039550873e-07	-3.45706939697266e-06	0	-3.45706939697266e-06	-1.28404826682527e-05
324	-2.98023223876953e-06	-2.98023223876953e-06	-2.98023223876953e-06	7.12818861052479e-07	-2.98023223876953e-06	0	-2.98023223876953e-06	-4.09272106480785e-05
325	-1.78813934326172e-06	-1.78813934326172e-06	-1.78813934326172e-06	1.54952693964675e-06	-1.78813934326172e-06	0	-1.78813934326172e-06	-1.08356525743147e-05
326	-1.31130218505859e-06	-1.31130218505859e-06	-1.31130218505859e-06	1.48066304303731e-06	-1.31130218505859e-06	0	-1.31130218505859e-06	-1.57303747982951e-05
327	-5.96046447753906e-07	-5.96046447753906e-07	-5.96046447753906e-07	2.13883949813166e-07	-5.96046447753906e-07	0	-5.96046447753906e-07	-4.82361647300422e-05
328	-7.15255737304688e-07	-7.15255737304688e-07	-7.15255737304688e-07	-1.81103423608202e-06	-7.15255737304688e-07	0	-7.15255737304688e-07	-1.01296136563178e-05
329	-3.57627868652344e-07	-3.57627868652344e-07	-3.57627868652344e-07	-3.18374260611379e-06	-3.57627868652344e-07	0	-3.57627868652344e-07	-1.7280090105487e-05
330	0	0	0	-3.6679593758297e-06	0	0	0	-1.7528129319544e-05
331	-1.19209289550781e-07	-1.19209289550781e-07	-1.19209289550781e-07	-3.35452836584201e-06	-1.19209289550781e-07	0	-1.19209289550781e-07	1.99994810827775e-05
332	7.15255737304688e-07	7.15255737304688e-07	7.15255737304688e-07	-2.62469315612098e-06	7.15255737304688e-07	0	7.15255737304688e-07	2.13041894312482e-05
333	8.34465026855469e-07	8.34465026855469e-07	8.34465026855469e-07	-2.26647374151456e-06	8.34465026855469e-07	0	8.34465026855469e-07	3.37386372848414e-05
334	5.96046447753906e-07	5.96046447753906e-07	5.96046447753906e-07	-1.99765954086375e-06	5.96046447753906e-07	0	5.96046447753906e-07	4.19336720369756e-05
335	7.15255737304688e-07	7.15255737304688e-07	7.15255737304688e-07	-1.97782570936979e-06	7.15255737304688e-07	0	7.15255737304688e-07	4.57146270491648e-05
336	4.76837158203125e-07	4.76837158203125e-07	4.76837158203125e-07	-2.23245900595837e-06	4.76837158203125e-07	0	4.76837158203125e-07	5.14903804287314e-05
337	3.57627868652344e-07	3.57627868652344e-07	3.57627868652344e-07	-1.85469284869915e-06	3.57627868652344e-07	0	3.57627868652344e-07	5.04473791806959e-05
338	3.57627868652344e-07	3.57627868652344e-07	3.57627868652344e-07	-1.06281911376926e-06	3.57627868652344e-07	0	3.57627868652344e-07	7.54740176489577e-05
339	1.19209289550781e-07	1.19209289550781e-07	1.19209289550781e-07	-8.03146083051333e-07	1.19209289550781e-07	0	1.19209289550781e-07	7.0947760832496e-05
340	4.76837158203125e-07	4.76837158203125e-07	4.76837158203125e-07	-1.05368802802783e-06	4.76837158203125e-07	0	4.76837158203125e-07	3.73230504919775e-05
341	-5.96046447753906e-07	-5.96046447753906e-07	-5.96046447753906e-07	-1.79212971665151e-06	-5.96046447753906e-07	0	-5.96046447753906e-07	5.70161500945687e-05
342	-9.5367431640625e-07	-9.5367431640625e-07	-9.5367431640625e-07	-2.88266172899688e-06	-9.5367431640625e-07	0	-9.5367431640625e-07	6.18435733485967e-05
343	-9.5367431640625e-07	-9.5367431640625e-07	-9.5367431640625e-07	-4.9523223591795e-06	-9.5367431640625e-07	0	-9.5367431640625e-07	3.11225085170008e-05
344	-1.43051147460938e-06	-1.43051147460938e-06	-1.43051147460938e-06	-6.70581293256401e-06	-1.43051147460938e-06	0	-1.43051147460938e-06	5.08212251588702e-05
345	-1.43051147460938e-06	-1.43051147460938e-06	-1.43051147460938e-06	-6.37032192265208e-06	-1.43051147460938e-06	0	-1.43051147460938e-06	5.28119999216869e-05
346	-1.54972076416016e-06	-1.54972076416016e-06	-1.54972076416016e-06	-4.93343739950542e-06	-1.54972076416016e-06	0	-1.54972076416016e-06	1.73390508280136e-05
347	-1.78813934326172e-06	-1.78813934326172e-06	-1.78813934326172e-06	-4.041806758733e-06	-1.78813934326172e-06	0	-1.78813934326172e-06	2.11548558581853e-05
348	-2.62260437011719e-06	-2.62260437011719e-06	-2.62260437011719e-06	-3.59862656177041e-06	-2.62260437011719e-06	0	-2.62260437011719e-06	3.27004454447888e-05
349	-2.38418579101562e-06	-2.38418579101562e-06	-2.38418579101562e-06	-3.94511744860091e-06	-2.38418579101562e-06	0	-2.38418579101562e-06	1.27710591186769e-05
350	-1.9073486328125e-06	-1.9073486328125e-06	-1.9073486328125e-06	-5.11306243969991e-06	-1.9073486328125e-06	0	-1.9073486328125e-06	4.03045351049514e-06
351	-2.14576721191406e-06	-2.14576721191406e-06	-2.14576721191406e-06	-5.89709709915746e-06	-2.14576721191406e-06	0	-2.14576721191406e-06	3.39638827426825e-05
352	-1.66893005371094e-06	-1.66893005371094e-06	-1.66893005371094e-06	-5.54706572784207e-06	-1.66893005371094e-06	0	-1.66893005371094e-06	1.77642868948169e-05
353	-2.26497650146484e-06	-2.26497650146484e-06	-2.26497650146484e-06	-4.60273444173226e-06	-2.26497650146484e-06	0	-2.26497650146484e-06	-1.42390917972079e-05
354	-2.62260437011719e-06	-2.62260437011719e-06	-2.62260437011719e-06	-3.58755076556031e-06	-2.62260437011719e-06	0	-2.62260437011719e-06	1.48152757901698e-05
355	-2.14576721191406e-06	-2.14576721191406e-06	-2.14576721191406e-06	-3.51755002049465e-06	-2.14576721191406e-06	0	-2.14576721191406e-06	-4.91971150040627e-06
356	-1.31130218505859e-06	-1.31130218505859e-06	-1.31130218505859e-06	-4.02175705989207e-06	-1.31130218505859e-06	0	-1.31130218505859e-06	-3.87115323974285e-05
357	-9.5367431640625e-07	-9.5367431640625e-07	-9.5367431640625e-07	-3.91720103221395e-06	-9.5367431640625e-07	0	-9.5367431640625e-07	-1.65469828061759e-07
358	-2.38418579101562e-07	-2.38418579101562e-07	-2.38418579101562e-07	-3.44031302601854e-06	-2.38418579101562e-07	0	-2.38418579101562e-07	-1.02429530670634e-05
359	-8.34465026855469e-07	-8.34465026855469e-07	-8.34465026855469e-07	-2.90069549538129e-06	-8.34465026855469e-07	0	-8.34465026855469e-07	-5.93104487052187e-05
360	-1.19209289550781e-06	-1.19209289550781e-06	-1.19209289550781e-06	-2.43910963734883e-06	-1.19209289550781e-06	0	-1.19209289550781e-06	-6.12492731306702e-05
361	1.19209289550781e-07	1.19209289550781e-07	1.19209289550781e-07	1.30524144201677e-06	1.19209289550781e-07	0	1.19209289550781e-07	-7.34781933715567e-05
362	2.38418579101562e-07	2.38418579101562e-07	2.38418579101562e-07	1.89339120415736e-06	2.38418579101562e-07	0	2.38418579101562e-07	-8.03116345196031e-05
363	3.57627868652344e-07	3.57627868652344e-07	3.57627868652344e-07	2.53943400037365e-06	3.57627868652344e-07	0	3.57627868652344e-07	-9.28581430343911e-05
364	5.96046447753906e-07	5.96046447753906e-07	5.96046447753906e-07	2.77339345344729e-06	5.96046447753906e-07	0	5.96046447753906e-07	-0.000109294975118246
365	1.31130218505859e-06	1.31130218505859e-06	1.31130218505859e-06	2.40677846333427e-06	1.31130218505859e-06	0	1.31130218505859e-06	-0.000101664656540379
366	9.5367431640625e-07	9.5367431640625e-07	9.5367431640625e-07	1.754800384458e-06	9.5367431640625e-07	0	9.5367431640625e-07	-0.000160926050739363
367	1.54972076416016e-06	1.54972076416016e-06	1.54972076416016e-06	1.22503674155022e-06	1.54972076416016e-06	0	1.54972076416016e-06	-0.000130423679365776
368	2.74181365966797e-06	2.74181365966797e-06	2.74181365966797e-06	9.96993930206953e-07	2.74181365966797e-06	0	2.74181365966797e-06	-9.04479529708624e-05
369	2.26497650146484e-06	2.26497650146484e-06	2.26497650146484e-06	8.81366243133519e-07	2.26497650146484e-06	0	2.26497650146484e-06	-0.000153322267578915
370	2.38418579101562e-06	2.38418579101562e-06	2.38418579101562e-06	7.73975170801192e-07	2.38418579101562e-06	0	2.38418579101562e-06	-3.94378512282856e-05
371	1.43051147460938e-06	1.43051147460938e-06	1.43051147460938e-06	8.56865769202684e-07	1.43051147460938e-06	0	1.43051147460938e-06	-1.56082660396351e-05
372	1.78813934326172e-06	1.78813934326172e-06	1.78813934326172e-06	8.56396872757028e-07	1.78813934326172e-06	0	1.78813934326172e-06	-8.27188559924252e-05
373	1.9073486328125e-06	1.9073486328125e-06	1.9073486328125e-06	8.00050745559369e-07	1.9073486328125e-06	0	1.9073486328125e-06	2.16461485251784e-05
374	3.33786010742188e-06	3.33786010742188e-06	3.33786010742188e-06	7.51650319957528e-07	3.33786010742188e-06	0	3.33786010742188e-06	3.07865993818268e-05
375	3.814697265625e-06	3.814697265625e-06	3.814697265625e-06	6.14479221644329e-07	3.814697265625e-06	0	3.814697265625e-06	8.78897299116943e-06
376	2.98023223876953e-06	2.98023223876953e-06	2.98023223876953e-06	3.6252642778973e-07	2.98023223876953e-06	0	2.98023223876953e-06	2.48627366090659e-05
377	3.814697265625e-06	3.814697265625e-06	3.814697265625e-06	9.28535362329172e-08	3.814697265625e-06	0	3.814697265625e-06	5.65479604119901e-05
378	4.41074371337891e-06	4.41074371337891e-06	4.41074371337891e-06	-1.01352951379045e-07	4.41074371337891e-06	0	4.41074371337891e-06	8.72879027156159e-05
379	4.05311584472656e-06	4.05311584472656e-06	4.05311584472656e-06	-2.13357967061762e-07	4.05311584472656e-06	0	4.05311584472656e-06	3.58214201696683e-05
380	5.00679016113281e-06	5.00679016113281e-06	5.00679016113281e-06	-2.70709078055847e-08	5.00679016113281e-06	0	5.00679016113281e-06	6.28583729849197e-05
381	4.52995300292969e-06	4.52995300292969e-06	4.52995300292969e-06	-2.45540551224748e-06	4.52995300292969e-06	0	4.52995300292969e-06	7.11015600245446e-05
382	3.45706939697266e-06	3.45706939697266e-06	3.45706939697266e-06	-2.09298625383305e-06	3.45706939697266e-06	0	3.45706939697266e-06	3.02713178825798e-05
383	2.98023223876953e-06	2.98023223876953e-06	2.98023223876953e-06	-5.59932042598488e-07	2.98023223876953e-06	0	2.98023223876953e-06	3.83266560675111e-05
384	3.93390655517578e-06	3.93390655517578e-06	3.93390655517578e-06	1.45961580386566e-06	3.93390655517578e-06	0	3.93390655517578e-06	5.78350736759603e-05
385	3.69548797607422e-06	3.69548797607422e-06	3.69548797607422e-06	2.58112551884857e-06	3.69548797607422e-06	0	3.69548797607422e-06	8.49400967126712e-05
386	4.88758087158203e-06	4.88758087158203e-06	4.88758087158203e-06	2.820422237334e-06	4.88758087158203e-06	0	4.88758087158203e-06	3.99103555537295e-05
387	3.93390655517578e-06	3.93390655517578e-06	3.93390655517578e-06	3.03726265451685e-06	3.93390655517578e-06	0	3.93390655517578e-06	8.78842547535896e-06
388	7.15255737304688e-06	7.15255737304688e-06	7.15255737304688e-06	3.41543782598643e-06	7.15255737304688e-06	0	7.15255737304688e-06	-1.02858030004427e-05
389	1.52587890625e-05	1.52587890625e-05	1.52587890625e-05	4.66467067675112e-06	1.52587890625e-05	0	1.52587890625e-05	-3.31465853378177e-05
390	3.25441360473633e-05	3.25441360473633e-05	3.25441360473633e-05	6.75148711718171e-06	3.25441360473633e-05	0	3.25441360473633e-05	-2.27610653382726e-05
391	3.73125076293945e-05	3.73125076293945e-05	3.73125076293945e-05	8.04139045921709e-06	3.73125076293945e-05	0	3.73125076293945e-05	-3.15711913572159e-05
392	2.12192535400391e-05	2.12192535400391e-05	2.12192535400391e-05	8.16401560497033e-06	2.12192535400391e-05	0	2.12192535400391e-05	3.5929333535023e-05
393	1.2516975402832e-05	1.2516975402832e-05	1.2516975402832e-05	7.56765070609928e-06	1.2516975402832e-05	0	1.2516975402832e-05	4.48271166533232e-05
394	1.15633010864258e-05	1.15633010864258e-05	1.15633010864258e-05	6.20473700486998e-06	1.15633010864258e-05	0	1.15633010864258e-05	-1.32283676066436e-05
395	1.59740447998047e-05	1.59740447998047e-05	1.59740447998047e-05	5.57204772230372e-06	1.59740447998047e-05	0	1.59740447998047e-05	2.59479638771154e-05
396	1.91926956176758e-05	1.91926956176758e-05	1.91926956176758e-05	5.83462287644528e-06	1.91926956176758e-05	0	1.91926956176758e-05	3.89577762689441e-05
397	3.13520431518555e-05	3.13520431518555e-05	3.13520431518555e-05	5.59236513054872e-06	3.13520431518555e-05	0	3.13520431518555e-05	8.75824116519652e-06
398	2.26497650146484e-05	2.26497650146484e-05	2.26497650146484e-05	4.95946073602142e-06	2.26497650146484e-05	0	2.26497650146484e-05	1.04335013020318e-05
399	2.86102294921875e-05	2.86102294921875e-05	2.86102294921875e-05	4.08866272523428e-06	2.86102294921875e-05	0	2.86102294921875e-05	2.71624921879265e-05
400	1.88350677490234e-05	1.88350677490234e-05	1.88350677490234e-05	3.35898695287111e-06	1.88350677490234e-05	0	1.88350677490234e-05	3.62260507245082e-05
401	2.78949737548828e-05	2.78949737548828e-05	2.78949737548828e-05	3.44244594910417e-05	2.78949737548828e-05	0	2.78949737548828e-05	5.18781744176522e-05
402	1.52587890625e-05	1.52587890625e-05	1.52587890625e-05	3.67232565138621e-05	1.52587890625e-05	0	1.52587890625e-05	3.24507673212793e-05
403	2.86102294921875e-05	2.86102294921875e-05	2.86102294921875e-05	1.35354717745743e-05	2.86102294921875e-05	0	2.86102294921875e-05	6.62385646137409e-05
404	1.95503234863281e-05	1.95503234863281e-05	1.95503234863281e-05	4.11788472885379e-05	1.95503234863281e-05	0	1.95503234863281e-05	0.000119804506539367
405	3.56435775756836e-05	3.56435775756836e-05	3.56435775756836e-05	1.05836877590371e-05	3.56435775756836e-05	0	3.56435775756836e-05	3.94363596569747e-05
406	2.30073928833008e-05	2.30073928833008e-05	2.30073928833008e-05	9.71343961385621e-06	2.30073928833008e-05	0	2.30073928833008e-05	3.59792684321292e-05
407	2.55107879638672e-05	2.55107879638672e-05	2.55107879638672e-05	4.74444799732116e-05	2.55107879638672e-05	0	2.55107879638672e-05	2.23355218622601e-05
408	1.00135803222656e-05	1.00135803222656e-05	1.00135803222656e-05	2.88568302823264e-06	1.00135803222656e-05	0	1.00135803222656e-05	-1.4985556845204e-05
409	1.64508819580078e-05	1.64508819580078e-05	1.64508819580078e-05	-1.1566540450654e-06	1.64508819580078e-05	0	1.64508819580078e-05	4.25870384788141e-05
410	2.68220901489258e-05	2.68220901489258e-05	2.68220901489258e-05	3.58998794254767e-05	2.68220901489258e-05	0	2.68220901489258e-05	2.00382910406915e-05
411	3.09944152832031e-05	3.09944152832031e-05	3.09944152832031e-05	5.96722147885784e-05	3.09944152832031e-05	0	3.09944152832031e-05	6.30795329925604e-05
412	4.24385070800781e-05	4.24385070800781e-05	4.24385070800781e-05	5.06938250783483e-05	4.24385070800781e-05	0	4.24385070800781e-05	0.000101534082205035
413	1.40666961669922e-05	1.40666961669922e-05	1.40666961669922e-05	4.09753495437061e-06	1.40666961669922e-05	0	1.40666961669922e-05	1.62790529429913e-05
414	3.89814376831055e-05	3.89814376831055e-05	3.89814376831055e-05	9.27342680920941e-06	3.89814376831055e-05	0	3.89814376831055e-05	-1.89041984413052e-05
415	-2.74181365966797e-06	-2.74181365966797e-06	-2.74181365966797e-06	2.52545752404621e-05	-2.74181365966797e-06	0	-2.74181365966797e-06	6.88885193085298e-05
416	6.87837600708008e-05	6.87837600708008e-05	6.87837600708008e-05	8.00338084072361e-05	6.87837600708008e-05	0	6.87837600708008e-05	7.82602000981569e-05
417	0.000109672546386719	0.000109672546386719	0.000109672546386719	7.78657635867407e-05	0.000109672546386719	0	0.000109672546386719	0.000172690648469143
418	0.000822544097900391	0.000822544097900391	0.000822544097900391	0.000801343100983368	0.000822544097900391	0.000822544097900391	0.000822544097900391	0.000773748499341309
419	0.00300931930541992	0.00300931930541992	0.00300931930541992	0.00307509908055479	0.00300931930541992	0.00300931930541992	0.00300931930541992	0.00307926815003157
420	0.00984084606170654	0.00984084606170654	0.00984084606170654	0.00982231808418604	0.00984084606170654	0.00984084606170654	0.00984084606170654	0.00979063846170902
421	0.0153336524963379	0.0153336524963379	0.0153336524963379	0.0153307515085019	0.0153336524963379	0.0153336524963379	0.0153336524963379	0.0153274424374104
422	0.0112817287445068	0.0112817287445068	0.0112817287445068	0.0112589027384835	0.0112817287445068	0.0112817287445068	0.0112817287445068	0.011306319385767
423	0.00530529022216797	0.00530529022216797	0.00530529022216797	0.00537336164118596	0.00530529022216797	0.00530529022216797	0.00530529022216797	0.00530335446819663
424	0.00407421588897705	0.00407421588897705	0.00407421588897705	0.00402824591489024	0.00407421588897705	0.00407421588897705	0.00407421588897705	0.00409125490114093
425	0.00388360023498535	0.00388360023498535	0.00388360023498535	0.00387696025708401	0.00388360023498535	0.00388360023498535	0.00388360023498535	0.00380900851450861
426	0.00560212135314941	0.00560212135314941	0.00560212135314941	0.00563672598120733	0.00560212135314941	0.00560212135314941	0.00560212135314941	0.00559247424826026
427	0.00812160968780518	0.00812160968780518	0.00812160968780518	0.0080852260194261	0.00812160968780518	0.00812160968780518	0.00812160968780518	0.0081056784838438
428	0.00717437267303467	0.00717437267303467	0.00717437267303467	0.00719626945961577	0.00717437267303467	0.00717437267303467	0.00717437267303467	0.00724617438390851
429	0.00612199306488037	0.00612199306488037	0.00612199306488037	0.00613151938290889	0.00612199306488037	0.00612199306488037	0.00612199306488037	0.00605820771306753
430	0.00566816329956055	0.00566816329956055	0.00566816329956055	0.0056413369153573	0.00566816329956055	0.00566816329956055	0.00566816329956055	0.0057589840143919
431	0.00462436676025391	0.00462436676025391	0.00462436676025391	0.00463006310248826	0.00462436676025391	0.00462436676025391	0.00462436676025391	0.00469352770596743
432	0.00357234477996826	0.00357234477996826	0.00357234477996826	0.0035900767370503	0.00357234477996826	0.00357234477996826	0.00357234477996826	0.00356884929351509
433	0.00306117534637451	0.00306117534637451	0.00306117534637451	0.00306740448066121	0.00306117534637451	0.00306117534637451	0.00306117534637451	0.00306951045058668
434	0.00330734252929688	0.00330734252929688	0.00330734252929688	0.00331303081325682	0.00330734252929688	0.00330734252929688	0.00330734252929688	0.00343594094738364
435	0.0040891170501709	0.0040891170501709	0.0040891170501709	0.00407607620990634	0.0040891170501709	0.0040891170501709	0.0040891170501709	0.00409147003665566
436	0.00296282768249512	0.00296282768249512	0.00296282768249512	0.00295765853828495	0.00296282768249512	0.00296282768249512	0.00296282768249512	0.0030652810819447
437	-0.000728845596313477	-0.000728845596313477	-0.000728845596313477	-0.00073979425480502	-0.000728845596313477	-0.000728845596313477	-0.000728845596313477	-0.000685475766658783
438	-0.00523030757904053	-0.00523030757904053	-0.00523030757904053	-0.0052135876219049	-0.00523030757904053	-0.00523030757904053	-0.00523030757904053	-0.00511663872748613
439	-0.00658571720123291	-0.00658571720123291	-0.00658571720123291	-0.00657796404724293	-0.00658571720123291	-0.00658571720123291	-0.00658571720123291	-0.00643702689558268
440	-0.00353574752807617	-0.00353574752807617	-0.00353574752807617	-0.00354324274633078	-0.00353574752807617	-0.00353574752807617	-0.00353574752807617	-0.00349143869243562
441	0.000339031219482422	0.000339031219482422	0.000339031219482422	0.000370405263924905	0.000339031219482422	0.000339031219482422	0.000339031219482422	0.00040847435593605
442	0.00105202198028564	0.00105202198028564	0.00105202198028564	0.00101383317100843	0.00105202198028564	0.00105202198028564	0.00105202198028564	0.00110667466651648
443	-0.00171732902526855	-0.00171732902526855	-0.00171732902526855	-0.00168815252129061	-0.00171732902526855	-0.00171732902526855	-0.00171732902526855	-0.00168055039830506
444	-0.00496029853820801	-0.00496029853820801	-0.00496029853820801	-0.00495486191646889	-0.00496029853820801	-0.00496029853820801	-0.00496029853820801	-0.00495608476921916
445	-0.00632250308990479	-0.00632250308990479	-0.00632250308990479	-0.00634673783444836	-0.00632250308990479	-0.00632250308990479	-0.00632250308990479	-0.00627227546647191
446	-0.00402510166168213	-0.00402510166168213	-0.00402510166168213	-0.00402735182395595	-0.00402510166168213	-0.00402510166168213	-0.00402510166168213	-0.00404913350939751
447	0.000348925590515137	0.000348925590515137	0.000348925590515137	0.000357844922621988	0.000348925590515137	0.000348925590515137	0.000348925590515137	0.000327683286741376
448	0.00207316875457764	0.00207316875457764	0.00207316875457764	0.00208066605323532	0.00207316875457764	0.00207316875457764	0.00207316875457764	0.00206287088803947
449	0.000102043151855469	0.000102043151855469	0.000102043151855469	8.59995448868562e-05	0.000102043151855469	0	0.000102043151855469	0.000150524661876261
450	-0.00331604480743408	-0.00331604480743408	-0.00331604480743408	-0.00335293531721821	-0.00331604480743408	-0.00331604480743408	-0.00331604480743408	-0.00336345238611102
451	-0.00574886798858643	-0.00574886798858643	-0.00574886798858643	-0.00570421096564897	-0.00574886798858643	-0.00574886798858643	-0.00574886798858643	-0.00573871284723282
452	-0.00387609004974365	-0.00387609004974365	-0.00387609004974365	-0.00385932603833147	-0.00387609004974365	-0.00387609004974365	-0.00387609004974365	-0.00389524269849062
453	-0.00167429447174072	-0.00167429447174072	-0.00167429447174072	-0.00171102041708474	-0.00167429447174072	-0.00167429447174072	-0.00167429447174072	-0.00168743706308305
454	-0.00271892547607422	-0.00271892547607422	-0.00271892547607422	-0.00269911709548728	-0.00271892547607422	-0.00271892547607422	-0.00271892547607422	-0.00276286969892681
455	-0.00394642353057861	-0.00394642353057861	-0.00394642353057861	-0.00396315056094907	-0.00394642353057861	-0.00394642353057861	-0.00394642353057861	-0.00397198600694537
456	-0.00445342063903809	-0.00445342063903809	-0.00445342063903809	-0.00446219355572326	-0.00445342063903809	-0.00445342063903809	-0.00445342063903809	-0.00437220698222518
457	-0.00349974632263184	-0.00349974632263184	-0.00349974632263184	-0.00348080715676077	-0.00349974632263184	-0.00349974632263184	-0.00349974632263184	-0.00358199188485742
458	-0.00120139122009277	-0.00120139122009277	-0.00120139122009277	-0.00122548599131253	-0.00120139122009277	-0.00120139122009277	-0.00120139122009277	-0.00127237569540739
459	-0.000412344932556152	-0.000412344932556152	-0.000412344932556152	-0.000377036624991726	-0.000412344932556152	-0.000412344932556152	-0.000412344932556152	-0.000446834194008261
460	-0.00174045562744141	-0.00174045562744141	-0.00174045562744141	-0.00175415410257256	-0.00174045562744141	-0.00174045562744141	-0.00174045562744141	-0.00180187821388245
461	-0.00324177742004395	-0.00324177742004395	-0.00324177742004395	-0.00328020781793878	-0.00324177742004395	-0.00324177742004395	-0.00324177742004395	-0.00335440272465348
462	-0.00370132923126221	-0.00370132923126221	-0.00370132923126221	-0.0036600586156541	-0.00370132923126221	-0.00370132923126221	-0.00370132923126221	-0.00379533832892776
463	-0.00307035446166992	-0.00307035446166992	-0.00307035446166992	-0.00305680805146964	-0.00307035446166992	-0.00307035446166992	-0.00307035446166992	-0.00312115391716361
464	-0.00192701816558838	-0.00192701816558838	-0.00192701816558838	-0.00194288741394133	-0.00192701816558838	-0.00192701816558838	-0.00192701816558838	-0.00205834652297199
465	-0.00160312652587891	-0.00160312652587891	-0.00160312652587891	-0.00159063242981273	-0.00160312652587891	-0.00160312652587891	-0.00160312652587891	-0.00168195215519518
466	-0.00246024131774902	-0.00246024131774902	-0.00246024131774902	-0.00244502101424913	-0.00246024131774902	-0.00246024131774902	-0.00246024131774902	-0.00252326391637325
467	-0.00316107273101807	-0.00316107273101807	-0.00316107273101807	-0.00320036013923761	-0.00316107273101807	-0.00316107273101807	-0.00316107273101807	-0.00321300444193184
468	-0.00335264205932617	-0.00335264205932617	-0.00335264205932617	-0.00335364851419018	-0.00335264205932617	-0.00335264205932617	-0.00335264205932617	-0.00337737565860152
469	-0.00348484516143799	-0.00348484516143799	-0.00348484516143799	-0.00347833227638223	-0.00348484516143799	-0.00348484516143799	-0.00348484516143799	-0.00354218715801835
470	-0.0034860372543335	-0.0034860372543335	-0.0034860372543335	-0.00353356716815616	-0.0034860372543335	-0.0034860372543335	-0.0034860372543335	-0.00349934911355376
471	-0.00392889976501465	-0.00392889976501465	-0.00392889976501465	-0.00395912363786887	-0.00392889976501465	-0.00392889976501465	-0.00392889976501465	-0.00392324989661574
472	-0.00429308414459229	-0.00429308414459229	-0.00429308414459229	-0.00424090018222682	-0.00429308414459229	-0.00429308414459229	-0.00429308414459229	-0.00429071020334959
473	-0.00321578979492188	-0.00321578979492188	-0.00321578979492188	-0.00315022955749889	-0.00321578979492188	-0.00321578979492188	-0.00321578979492188	-0.00317894411273301
474	-0.00146782398223877	-0.00146782398223877	-0.00146782398223877	-0.00150756020274276	-0.00146782398223877	-0.00146782398223877	-0.00146782398223877	-0.0014941873960197
475	-0.00112652778625488	-0.00112652778625488	-0.00112652778625488	-0.001159429247555	-0.00112652778625488	-0.00112652778625488	-0.00112652778625488	-0.00102737406268716
476	-0.00175392627716064	-0.00175392627716064	-0.00175392627716064	-0.00173828098871929	-0.00175392627716064	-0.00175392627716064	-0.00175392627716064	-0.00174123863689601
477	-0.00242137908935547	-0.00242137908935547	-0.00242137908935547	-0.0024009485145053	-0.00242137908935547	-0.00242137908935547	-0.00242137908935547	-0.00240535335615277
478	-0.00296938419342041	-0.00296938419342041	-0.00296938419342041	-0.00300185467641198	-0.00296938419342041	-0.00296938419342041	-0.00296938419342041	-0.00290651968680322
479	-0.00332701206207275	-0.00332701206207275	-0.00332701206207275	-0.00332939397229512	-0.00332701206207275	-0.00332701206207275	-0.00332701206207275	-0.00327285542152822
480	-0.00294578075408936	-0.00294578075408936	-0.00294578075408936	-0.00294772131146409	-0.00294578075408936	-0.00294578075408936	-0.00294578075408936	-0.00290731503628194
481	-0.00249683856964111	-0.00249683856964111	-0.00249683856964111	-0.00246989392659344	-0.00249683856964111	-0.00249683856964111	-0.00249683856964111	-0.00247282651253045
482	-0.00260698795318604	-0.00260698795318604	-0.00260698795318604	-0.00264816733052803	-0.00260698795318604	-0.00260698795318604	-0.00260698795318604	-0.0024945791810751
483	-0.0019829273223877	-0.0019829273223877	-0.0019829273223877	-0.00197816332261981	-0.0019829273223877	-0.0019829273223877	-0.0019829273223877	-0.00190694688353688
484	-0.00106585025787354	-0.00106585025787354	-0.00106585025787354	-0.00104929097527341	-0.00106585025787354	-0.00106585025787354	-0.00106585025787354	-0.000961130252107978
485	-0.00107729434967041	-0.00107729434967041	-0.00107729434967041	-0.00107222242474219	-0.00107729434967041	-0.00107729434967041	-0.00107729434967041	-0.00104800169356167
486	-0.00175750255584717	-0.00175750255584717	-0.00175750255584717	-0.00176380346887887	-0.00175750255584717	-0.00175750255584717	-0.00175750255584717	-0.00166098691988736
487	-0.00197374820709229	-0.00197374820709229	-0.00197374820709229	-0.0020186565104768	-0.00197374820709229	-0.00197374820709229	-0.00197374820709229	-0.00193465361371636
488	-0.00183415412902832	-0.00183415412902832	-0.00183415412902832	-0.00178821292822894	-0.00183415412902832	-0.00183415412902832	-0.00183415412902832	-0.00178417447023094
489	-0.00133168697357178	-0.00133168697357178	-0.00133168697357178	-0.00129835850916048	-0.00133168697357178	-0.00133168697357178	-0.00133168697357178	-0.00125112582463771
490	-0.00108027458190918	-0.00108027458190918	-0.00108027458190918	-0.00113004334909122	-0.00108027458190918	-0.00108027458190918	-0.00108027458190918	-0.00106648728251457
491	-0.00146830081939697	-0.00146830081939697	-0.00146830081939697	-0.00144127458062461	-0.00146830081939697	-0.00146830081939697	-0.00146830081939697	-0.00142267951741815
492	-0.00190043449401855	-0.00190043449401855	-0.00190043449401855	-0.00188519353427746	-0.00190043449401855	-0.00190043449401855	-0.00190043449401855	-0.00189266435336322
493	-0.00231814384460449	-0.00231814384460449	-0.00231814384460449	-0.00233467414495089	-0.00231814384460449	-0.00231814384460449	-0.00231814384460449	-0.00233164289966226
494	-0.00235152244567871	-0.00235152244567871	-0.00235152244567871	-0.00234961687727732	-0.00235152244567871	-0.00235152244567871	-0.00235152244567871	-0.00231401366181672
495	-0.00185418128967285	-0.00185418128967285	-0.00185418128967285	-0.00187978614751999	-0.00185418128967285	-0.00185418128967285	-0.00185418128967285	-0.00184512371197343
496	-0.00179028511047363	-0.00179028511047363	-0.00179028511047363	-0.001774367803071	-0.00179028511047363	-0.00179028511047363	-0.00179028511047363	-0.00174154934938997
497	-0.00215566158294678	-0.00215566158294678	-0.00215566158294678	-0.00213829984522088	-0.00215566158294678	-0.00215566158294678	-0.00215566158294678	-0.00211543869227171
498	-0.00222408771514893	-0.00222408771514893	-0.00222408771514893	-0.00227085309237331	-0.00222408771514893	-0.00222408771514893	-0.00222408771514893	-0.00217399792745709
499	-0.00206387042999268	-0.00206387042999268	-0.00206387042999268	-0.00201816605753238	-0.00206387042999268	-0.00206387042999268	-0.00206387042999268	-0.00196424731984735
500	-0.00196433067321777	-0.00196433067321777	-0.00196433067321777	-0.00196800635404875	-0.00196433067321777	-0.00196433067321777	-0.00196433067321777	-0.00193393207155168
501	-0.00211191177368164	-0.00211191177368164	-0.00211191177368164	-0.00212154513365947	-0.00211191177368164	-0.00211191177368164	-0.00211191177368164	-0.0020043405238539
502	-0.00223100185394287	-0.00223100185394287	-0.00223100185394287	-0.0022331477013522	-0.00223100185394287	-0.00223100185394287	-0.00223100185394287	-0.00217149127274752
503	-0.00230562686920166	-0.00230562686920166	-0.00230562686920166	-0.00230608003777097	-0.00230562686920166	-0.00230562686920166	-0.00230562686920166	-0.00225395988672972
504	-0.00225400924682617	-0.00225400924682617	-0.00225400924682617	-0.00223541773385934	-0.00225400924682617	-0.00225400924682617	-0.00225400924682617	-0.00218776986002922
505	-0.00193512439727783	-0.00193512439727783	-0.00193512439727783	-0.0019059641643771	-0.00193512439727783	-0.00193512439727783	-0.00193512439727783	-0.00191110488958657
506	-0.00143659114837646	-0.00143659114837646	-0.00143659114837646	-0.00145351661082526	-0.00143659114837646	-0.00143659114837646	-0.00143659114837646	-0.00141212658490986
507	-0.00108504295349121	-0.00108504295349121	-0.00108504295349121	-0.00113236586800152	-0.00108504295349121	-0.00108504295349121	-0.00108504295349121	-0.00108466949313879
508	-0.00102353096008301	-0.00102353096008301	-0.00102353096008301	-0.00101063477250076	-0.00102353096008301	-0.00102353096008301	-0.00102353096008301	-0.00100786949042231
509	-0.0011221170425415	-0.0011221170425415	-0.0011221170425415	-0.00108706092727403	-0.0011221170425415	-0.0011221170425415	-0.0011221170425415	-0.00115053995978087
510	-0.000974535942077637	-0.000974535942077637	-0.000974535942077637	-0.00100722099255885	-0.000974535942077637	-0.000974535942077637	-0.000974535942077637	-0.00102188682649285
511	-0.000485062599182129	-0.000485062599182129	-0.000485062599182129	-0.000540975109014798	-0.000485062599182129	-0.000485062599182129	-0.000485062599182129	-0.000493098807055503
512	-0.000130891799926758	-0.000130891799926758	-0.000130891799926758	-9.56169958889337e-05	-0.000130891799926758	0	-0.000130891799926758	-0.000177611349499784
513	-6.43730163574219e-05	-6.43730163574219e-05	-6.43730163574219e-05	2.50468514957104e-05	-6.43730163574219e-05	0	-6.43730163574219e-05	-7.12583641870879e-05
514	-0.000242829322814941	-0.000242829322814941	-0.000242829322814941	-0.000268020686250884	-0.000242829322814941	0	-0.000242829322814941	-0.000256239727605134
515	-0.000380992889404297	-0.000380992889404297	-0.000380992889404297	-0.000448485711200332	-0.000380992889404297	-0.000380992889404297	-0.000380992889404297	-0.00035312821273692
516	1.31130218505859e-06	1.31130218505859e-06	1.31130218505859e-06	4.29448536739817e-05	1.31130218505859e-06	0	1.31130218505859e-06	4.87126235384494e-05
517	0.000464200973510742	0.000464200973510742	0.000464200973510742	0.000478716368446026	0.000464200973510742	0.000464200973510742	0.000464200973510742	0.000433920184150338
518	0.000489592552185059	0.000489592552185059	0.000489592552185059	0.000429714376205032	0.000489592552185059	0.000489592552185059	0.000489592552185059	0.000585784437134862
519	0.000267148017883301	0.000267148017883301	0.000267148017883301	0.000291993855711496	0.000267148017883301	0.000267148017883301	0.000267148017883301	0.000332031340803951
520	-3.69548797607422e-06	-3.69548797607422e-06	-3.69548797607422e-06	-9.07037541414089e-06	-3.69548797607422e-06	0	-3.69548797607422e-06	3.38331738021225e-05
521	0.000115275382995605	0.000115275382995605	0.000115275382995605	0.000122866200549281	0.000115275382995605	0	0.000115275382995605	0.000220974266994745
522	0.000460982322692871	0.000460982322692871	0.000460982322692871	0.000389865855657806	0.000460982322692871	0.000460982322692871	0.000460982322692871	0.000551608973182738
523	0.000638008117675781	0.000638008117675781	0.000638008117675781	0.000594206021008838	0.000638008117675781	0.000638008117675781	0.000638008117675781	0.000729872612282634
524	0.000699639320373535	0.000699639320373535	0.000699639320373535	0.000764060621603748	0.000699639320373535	0.000699639320373535	0.000699639320373535	0.000770496553741395
525	0.000638842582702637	0.000638842582702637	0.000638842582702637	0.000681199300960944	0.000638842582702637	0.000638842582702637	0.000638842582702637	0.000740621238946915
526	0.000505208969116211	0.000505208969116211	0.000505208969116211	0.000455204271075581	0.000505208969116211	0.000505208969116211	0.000505208969116211	0.000548991025425494
527	0.000351905822753906	0.000351905822753906	0.000351905822753906	0.000343232839143136	0.000351905822753906	0.000351905822753906	0.000351905822753906	0.00035826864768751
528	0.000209450721740723	0.000209450721740723	0.000209450721740723	0.00028543921117719	0.000209450721740723	0	0.000209450721740723	0.000270119693595916
529	0.000213146209716797	0.000213146209716797	0.000213146209716797	0.000237622434244599	0.000213146209716797	0	0.000213146209716797	0.000203777308342978
530	0.000174403190612793	0.000174403190612793	0.000174403190612793	8.16221655187489e-05	0.000174403190612793	0	0.000174403190612793	0.000204653857508674
531	6.25848770141602e-05	6.25848770141602e-05	6.25848770141602e-05	0.000107285522307574	6.25848770141602e-05	0	6.25848770141602e-05	7.27999795344658e-05
532	0.000177741050720215	0.000177741050720215	0.000177741050720215	0.000228237058293254	0.000177741050720215	0	0.000177741050720215	0.000124873564345762
533	0.000309109687805176	0.000309109687805176	0.000309109687805176	0.000173764256163773	0.000309109687805176	0.000309109687805176	0.000309109687805176	0.00034302391577512
534	0.000478744506835938	0.000478744506835938	0.000478744506835938	0.000490789457312525	0.000478744506835938	0.000478744506835938	0.000478744506835938	0.000456216977909207
535	0.000655531883239746	0.000655531883239746	0.000655531883239746	0.000721962464539351	0.000655531883239746	0.000655531883239746	0.000655531883239746	0.000656108313705772
536	0.000633716583251953	0.000633716583251953	0.000633716583251953	0.000617212929126065	0.000633716583251953	0.000633716583251953	0.000633716583251953	0.000601173669565469
537	0.00031733512878418	0.00031733512878418	0.00031733512878418	0.00034476779526798	0.00031733512878418	0.00031733512878418	0.00031733512878418	0.000347763125319034
538	0.000156044960021973	0.000156044960021973	0.000156044960021973	7.22228193785351e-05	0.000156044960021973	0	0.000156044960021973	0.000135041744215414
539	0.000284314155578613	0.000284314155578613	0.000284314155578613	0.000328023894208506	0.000284314155578613	0.000284314155578613	0.000284314155578613	0.00022866710787639
540	0.000617027282714844	0.000617027282714844	0.000617027282714844	0.000615920580706697	0.000617027282714844	0.000617027282714844	0.000617027282714844	0.000658413220662624
541	0.000859379768371582	0.000859379768371582	0.000859379768371582	0.000840981908905184	0.000859379768371582	0.000859379768371582	0.000859379768371582	0.000801300629973412
542	0.00142240524291992	0.00142240524291992	0.00142240524291992	0.00148000521386507	0.00142240524291992	0.00142240524291992	0.00142240524291992	0.0014370926655829
543	0.00319671630859375	0.00319671630859375	0.00319671630859375	0.00317881028997898	0.00319671630859375	0.00319671630859375	0.00319671630859375	0.0031604990363121
544	0.00420939922332764	0.00420939922332764	0.00420939922332764	0.00417941477915273	0.00420939922332764	0.00420939922332764	0.00420939922332764	0.00415347982198
545	0.00287890434265137	0.00287890434265137	0.00287890434265137	0.00289439421814912	0.00287890434265137	0.00287890434265137	0.00287890434265137	0.00286165438592434
546	0.00150871276855469	0.00150871276855469	0.00150871276855469	0.00155738106936573	0.00150871276855469	0.00150871276855469	0.00150871276855469	0.00140604400075972
547	0.00238883495330811	0.00238883495330811	0.00238883495330811	0.00234825066902421	0.00238883495330811	0.00238883495330811	0.00238883495330811	0.00232526334002614
548	0.00359106063842773	0.00359106063842773	0.00359106063842773	0.0035477065559063	0.00359106063842773	0.00359106063842773	0.00359106063842773	0.00353373470716178
549	0.00332581996917725	0.00332581996917725	0.00332581996917725	0.00333847973923242	0.00332581996917725	0.00332581996917725	0.00332581996917725	0.00321669457480311
550	0.00305640697479248	0.00305640697479248	0.00305640697479248	0.00312028140499868	0.00305640697479248	0.00305640697479248	0.00305640697479248	0.00299936602823436
551	0.00333654880523682	0.00333654880523682	0.00333654880523682	0.00333252998181622	0.00333654880523682	0.00333654880523682	0.00333654880523682	0.00328689534217119
552	0.00366342067718506	0.00366342067718506	0.00366342067718506	0.0036210604783229	0.00366342067718506	0.00366342067718506	0.00366342067718506	0.00360797950997949
553	0.00447762012481689	0.00447762012481689	0.00447762012481689	0.00449158190476775	0.00447762012481689	0.00447762012481689	0.00447762012481689	0.00434153713285923
554	0.00419521331787109	0.00419521331787109	0.00419521331787109	0.00420126467423294	0.00419521331787109	0.00419521331787109	0.00419521331787109	0.00420319382101297
555	0.00319588184356689	0.00319588184356689	0.00319588184356689	0.00325176751517917	0.00319588184356689	0.00319588184356689	0.00319588184356689	0.00312011945061386
556	0.00334548950195312	0.00334548950195312	0.00334548950195312	0.00329095857726968	0.00334548950195312	0.00334548950195312	0.00334548950195312	0.00330085516907275
557	0.00303316116333008	0.00303316116333008	0.00303316116333008	0.00298185998976921	0.00303316116333008	0.00303316116333008	0.00303316116333008	0.00302807800471783
558	0.00169622898101807	0.00169622898101807	0.00169622898101807	0.0018088359967881	0.00169622898101807	0.00169622898101807	0.00169622898101807	0.00170395628083497
559	0.00156009197235107	0.00156009197235107	0.00156009197235107	0.00150537742927645	0.00156009197235107	0.00156009197235107	0.00156009197235107	0.0015802817652002
560	0.000985503196716309	0.000985503196716309	0.000985503196716309	0.00100018080794551	0.000985503196716309	0.000985503196716309	0.000985503196716309	0.000890295137651265
561	-8.15391540527344e-05	-8.15391540527344e-05	-8.15391540527344e-05	-7.96345208072613e-05	-8.15391540527344e-05	0	-8.15391540527344e-05	1.14822760224342e-05
562	0.000588178634643555	0.000588178634643555	0.000588178634643555	0.000655618951261968	0.000588178634643555	0.000588178634643555	0.000588178634643555	0.000557521765585989
563	0.00063169002532959	0.00063169002532959	0.00063169002532959	0.000689465348754105	0.00063169002532959	0.00063169002532959	0.00063169002532959	0.00062212033662945
564	0.000131011009216309	0.000131011009216309	0.000131011009216309	7.93641706380005e-05	0.000131011009216309	0	0.000131011009216309	0.000125989579828456
565	-0.000325322151184082	-0.000325322151184082	-0.000325322151184082	-0.000371544205200338	-0.000325322151184082	-0.000325322151184082	-0.000325322151184082	-0.00037620251532644
566	-0.000772833824157715	-0.000772833824157715	-0.000772833824157715	-0.000709378777292397	-0.000772833824157715	-0.000772833824157715	-0.000772833824157715	-0.000763599644415081
567	-0.000986814498901367	-0.000986814498901367	-0.000986814498901367	-0.00106967488225896	-0.000986814498901367	-0.000986814498901367	-0.000986814498901367	-0.00107476068660617
568	-0.00149345397949219	-0.00149345397949219	-0.00149345397949219	-0.0014795114650293	-0.00149345397949219	-0.00149345397949219	-0.00149345397949219	-0.00152538809925318
569	-0.00132262706756592	-0.00132262706756592	-0.00132262706756592	-0.00138847633270646	-0.00132262706756592	-0.00132262706756592	-0.00132262706756592	-0.00135677994694561
570	-0.000921845436096191	-0.000921845436096191	-0.000921845436096191	-0.000922694373652823	-0.000921845436096191	-0.000921845436096191	-0.000921845436096191	-0.000990182277746499
571	-0.000451207160949707	-0.000451207160949707	-0.000451207160949707	-0.000362846318848035	-0.000451207160949707	-0.000451207160949707	-0.000451207160949707	-0.000462048628833145
572	-0.00015723705291748	-0.00015723705291748	-0.00015723705291748	-0.00023901582599385	-0.00015723705291748	0	-0.00015723705291748	-0.000194982188986614
573	-0.00104212760925293	-0.00104212760925293	-0.00104212760925293	-0.000930561850572924	-0.00104212760925293	-0.00104212760925293	-0.00104212760925293	-0.000986957689747214
574	-0.00107157230377197	-0.00107157230377197	-0.00107157230377197	-0.00107001788510335	-0.00107157230377197	-0.00107157230377197	-0.00107157230377197	-0.00109432311728597
575	-0.000400900840759277	-0.000400900840759277	-0.000400900840759277	-0.000464917909923829	-0.000400900840759277	-0.000400900840759277	-0.000400900840759277	-0.000346368062309921
576	-4.45842742919922e-05	-4.45842742919922e-05	-4.45842742919922e-05	-6.08543901392654e-05	-4.45842742919922e-05	0	-4.45842742919922e-05	4.19756979681551e-05
577	0.000194668769836426	0.000194668769836426	0.000194668769836426	0.000163745264737284	0.000194668769836426	0	0.000194668769836426	0.000278639316093177
578	0.000452518463134766	0.000452518463134766	0.000452518463134766	0.000543088569806404	0.000452518463134766	0.000452518463134766	0.000452518463134766	0.000598599843215197
579	0.000831365585327148	0.000831365585327148	0.000831365585327148	0.000833597299288187	0.000831365585327148	0.000831365585327148	0.000831365585327148	0.000915405224077404
580	0.000938177108764648	0.000938177108764648	0.000938177108764648	0.000932657541698196	0.000938177108764648	0.000938177108764648	0.000938177108764648	0.00105123710818589
581	0.00114786624908447	0.00114786624908447	0.00114786624908447	0.00112082738540795	0.00114786624908447	0.00114786624908447	0.00114786624908447	0.0012577788438648
582	0.00157153606414795	0.00157153606414795	0.00157153606414795	0.00156328966208058	0.00157153606414795	0.00157153606414795	0.00157153606414795	0.00166937138419598
583	0.00217139720916748	0.00217139720916748	0.00217139720916748	0.00223268217246531	0.00217139720916748	0.00217139720916748	0.00217139720916748	0.00223061046563089
584	0.00249409675598145	0.00249409675598145	0.00249409675598145	0.00248408531575352	0.00249409675598145	0.00249409675598145	0.00249409675598145	0.00258413446135819
585	0.00221705436706543	0.00221705436706543	0.00221705436706543	0.00215992329919411	0.00221705436706543	0.00221705436706543	0.00221705436706543	0.00225407793186605
586	0.00190591812133789	0.00190591812133789	0.00190591812133789	0.00190192713374002	0.00190591812133789	0.00190591812133789	0.00190591812133789	0.00190182647202164
587	0.00169670581817627	0.00169670581817627	0.00169670581817627	0.00174668441021142	0.00169670581817627	0.00169670581817627	0.00169670581817627	0.00168880587443709
588	0.00122356414794922	0.00122356414794922	0.00122356414794922	0.00123758417994375	0.00122356414794922	0.00122356414794922	0.00122356414794922	0.00118023669347167
589	0.000649213790893555	0.000649213790893555	0.000649213790893555	0.000603371742390005	0.000649213790893555	0.000649213790893555	0.000649213790893555	0.000642235449049622
590	0.000763893127441406	0.000763893127441406	0.000763893127441406	0.000718954782647714	0.000763893127441406	0.000763893127441406	0.000763893127441406	0.000736538670025766
591	0.00179803371429443	0.00179803371429443	0.00179803371429443	0.0018185771450498	0.00179803371429443	0.00179803371429443	0.00179803371429443	0.00176958355586976
592	0.00269818305969238	0.00269818305969238	0.00269818305969238	0.00274757708646284	0.00269818305969238	0.00269818305969238	0.00269818305969238	0.00273805297911167
593	0.00299584865570068	0.00299584865570068	0.00299584865570068	0.00300089480003281	0.00299584865570068	0.00299584865570068	0.00299584865570068	0.00290518812835217
594	0.0022590160369873	0.0022590160369873	0.0022590160369873	0.00223493889427132	0.0022590160369873	0.0022590160369873	0.0022590160369873	0.00225795432925224
595	0.000517010688781738	0.000517010688781738	0.000517010688781738	0.000486644200635901	0.000517010688781738	0.000517010688781738	0.000517010688781738	0.000477139721624553
596	-0.00140297412872314	-0.00140297412872314	-0.00140297412872314	-0.00136602855839387	-0.00140297412872314	-0.00140297412872314	-0.00140297412872314	-0.00144164962694049
597	-0.00185441970825195	-0.00185441970825195	-0.00185441970825195	-0.00183663943155138	-0.00185441970825195	-0.00185441970825195	-0.00185441970825195	-0.00180222874041647
598	-0.00121009349822998	-0.00121009349822998	-0.00121009349822998	-0.00131067179279017	-0.00121009349822998	-0.00121009349822998	-0.00121009349822998	-0.00127504859119654
599	-0.00129902362823486	-0.00129902362823486	-0.00129902362823486	-0.00123919816788054	-0.00129902362823486	-0.00129902362823486	-0.00129902362823486	-0.00124550191685557
600	-0.0014946460723877	-0.0014946460723877	-0.0014946460723877	-0.00149056734473523	-0.0014946460723877	-0.0014946460723877	-0.0014946460723877	-0.00152174045797437
601	-0.00180554389953613	-0.00180554389953613	-0.00180554389953613	-0.00178882900927169	-0.00180554389953613	-0.00180554389953613	-0.00180554389953613	-0.00180157250724733
602	-0.00156402587890625	-0.00156402587890625	-0.00156402587890625	-0.00161235227278006	-0.00156402587890625	-0.00156402587890625	-0.00156402587890625	-0.00158176617696881
603	-0.00101315975189209	-0.00101315975189209	-0.00101315975189209	-0.00103985020682255	-0.00101315975189209	-0.00101315975189209	-0.00101315975189209	-0.000977267511188984
604	-0.000663518905639648	-0.000663518905639648	-0.000663518905639648	-0.000614810698945971	-0.000663518905639648	-0.000663518905639648	-0.000663518905639648	-0.000677231233566999
605	-0.000199556350708008	-0.000199556350708008	-0.000199556350708008	-0.000184236950041774	-0.000199556350708008	0	-0.000199556350708008	-0.00022598443320021
606	0.00052952766418457	0.00052952766418457	0.00052952766418457	0.000498309963348044	0.00052952766418457	0.00052952766418457	0.00052952766418457	0.000500894442666322
607	0.00133359432220459	0.00133359432220459	0.00133359432220459	0.00130589269213596	0.00133359432220459	0.00133359432220459	0.00133359432220459	0.00125796999782324
608	0.00215661525726318	0.00215661525726318	0.00215661525726318	0.00220285702133912	0.00215661525726318	0.00215661525726318	0.00215661525726318	0.00217408244498074
609	0.00539767742156982	0.00539767742156982	0.00539767742156982	0.00544681429008537	0.00539767742156982	0.00539767742156982	0.00539767742156982	0.00532476231455803
610	0.0103567838668823	0.0103567838668823	0.0103567838668823	0.0103079170160194	0.0103567838668823	0.0103567838668823	0.0103567838668823	0.0103898011147976
611	0.0121332406997681	0.0121332406997681	0.0121332406997681	0.0121344158899765	0.0121332406997681	0.0121332406997681	0.0121332406997681	0.0120502626523376
612	0.0102635622024536	0.0102635622024536	0.0102635622024536	0.0103068101540176	0.0102635622024536	0.0102635622024536	0.0102635622024536	0.0102624893188477
613	0.00714325904846191	0.00714325904846191	0.00714325904846191	0.00708888637204401	0.00714325904846191	0.00714325904846191	0.00714325904846191	0.00709612295031548
614	0.00328505039215088	0.00328505039215088	0.00328505039215088	0.00327808931063952	0.00328505039215088	0.00328505039215088	0.00328505039215088	0.00323017570190132
615	0.00218021869659424	0.00218021869659424	0.00218021869659424	0.00219038068068429	0.00218021869659424	0.00218021869659424	0.00218021869659424	0.00218158843927085
616	0.00266051292419434	0.00266051292419434	0.00266051292419434	0.00265904071680589	0.00266051292419434	0.00266051292419434	0.00266051292419434	0.00256963539868593
617	0.00173366069793701	0.00173366069793701	0.00173366069793701	0.00175831306931796	0.00173366069793701	0.00173366069793701	0.00173366069793701	0.0017461224924773
618	0.000516533851623535	0.000516533851623535	0.000516533851623535	0.000487340867594905	0.000516533851623535	0.000516533851623535	0.000516533851623535	0.000453305896371603
619	-0.00130879878997803	-0.00130879878997803	-0.00130879878997803	-0.00131962001939605	-0.00130879878997803	-0.00130879878997803	-0.00130879878997803	-0.00130420573987067
620	-0.00241208076477051	-0.00241208076477051	-0.00241208076477051	-0.00240023875159979	-0.00241208076477051	-0.00241208076477051	-0.00241208076477051	-0.00244690151885152
621	-0.00215327739715576	-0.00215327739715576	-0.00215327739715576	-0.00213447767973265	-0.00215327739715576	-0.00215327739715576	-0.00215327739715576	-0.0021444708108902
622	-0.000730633735656738	-0.000730633735656738	-0.000730633735656738	-0.000761628348395248	-0.000730633735656738	-0.000730633735656738	-0.000730633735656738	-0.000742996227927506
623	-0.00073540210723877	-0.00073540210723877	-0.00073540210723877	-0.000788347972470292	-0.00073540210723877	-0.00073540210723877	-0.00073540210723877	-0.000774184474721551
624	-0.00240826606750488	-0.00240826606750488	-0.00240826606750488	-0.00233184054414182	-0.00240826606750488	-0.00240826606750488	-0.00240826606750488	-0.00237613008357584
625	-0.00164234638214111	-0.00164234638214111	-0.00164234638214111	-0.00163066541907861	-0.00164234638214111	-0.00164234638214111	-0.00164234638214111	-0.00170732208061963
626	-8.42809677124023e-05	-8.42809677124023e-05	-8.42809677124023e-05	-0.000105756080253721	-8.42809677124023e-05	0	-8.42809677124023e-05	-7.73378415033221e-05
627	0.00106215476989746	0.00106215476989746	0.00106215476989746	0.00103607037858714	0.00106215476989746	0.00106215476989746	0.00106215476989746	0.00102053221780807
628	0.00210654735565186	0.00210654735565186	0.00210654735565186	0.00210396992189374	0.00210654735565186	0.00210654735565186	0.00210654735565186	0.002037872094661
629	0.001792311668396	0.001792311668396	0.001792311668396	0.00184741495738848	0.001792311668396	0.001792311668396	0.001792311668396	0.00173288455698639
630	0.00104939937591553	0.00104939937591553	0.00104939937591553	0.00107672222394108	0.00104939937591553	0.00104939937591553	0.00104939937591553	0.000983549514785409
631	-1.6331672668457e-05	-1.6331672668457e-05	-1.6331672668457e-05	-5.38918959935749e-05	-1.6331672668457e-05	0	-1.6331672668457e-05	-3.96846444346011e-05
632	-0.00110948085784912	-0.00110948085784912	-0.00110948085784912	-0.00111761323934977	-0.00110948085784912	-0.00110948085784912	-0.00110948085784912	-0.00117235339712352
633	-0.000519990921020508	-0.000519990921020508	-0.000519990921020508	-0.000510738889017569	-0.000519990921020508	-0.000519990921020508	-0.000519990921020508	-0.000586912152357399
634	0.00102603435516357	0.00102603435516357	0.00102603435516357	0.00101701430091429	0.00102603435516357	0.00102603435516357	0.00102603435516357	0.000974180642515421
635	0.0010601282119751	0.0010601282119751	0.0010601282119751	0.00111539629033211	0.0010601282119751	0.0010601282119751	0.0010601282119751	0.00106152042280883
636	-0.000555038452148438	-0.000555038452148438	-0.000555038452148438	-0.000553961263124908	-0.000555038452148438	-0.000555038452148438	-0.000555038452148438	-0.000569142983295023
637	-0.00237178802490234	-0.00237178802490234	-0.00237178802490234	-0.002448958874088	-0.00237178802490234	-0.00237178802490234	-0.00237178802490234	-0.00239251251332462
638	-0.00376772880554199	-0.00376772880554199	-0.00376772880554199	-0.00374005092089503	-0.00376772880554199	-0.00376772880554199	-0.00376772880554199	-0.00367380306124687
639	-0.00320422649383545	-0.00320422649383545	-0.00320422649383545	-0.00317059093824383	-0.00320422649383545	-0.00320422649383545	-0.00320422649383545	-0.00318420049734414
640	-0.00203442573547363	-0.00203442573547363	-0.00203442573547363	-0.0020476592814247	-0.00203442573547363	-0.00203442573547363	-0.00203442573547363	-0.00195685192011297
641	-0.00279581546783447	-0.00279581546783447	-0.00279581546783447	-0.00279108952859769	-0.00279581546783447	-0.00279581546783447	-0.00279581546783447	-0.0027474882081151
642	-0.00415182113647461	-0.00415182113647461	-0.00415182113647461	-0.0041847253658216	-0.00415182113647461	-0.00415182113647461	-0.00415182113647461	-0.00412013288587332
643	-0.00414252281188965	-0.00414252281188965	-0.00414252281188965	-0.00409013794958879	-0.00414252281188965	-0.00414252281188965	-0.00414252281188965	-0.00403506448492408
644	-0.00244140625	-0.00244140625	-0.00244140625	-0.00241408465538294	-0.00244140625	-0.00244140625	-0.00244140625	-0.00246117589995265
645	-0.000989198684692383	-0.000989198684692383	-0.000989198684692383	-0.00104993954442714	-0.000989198684692383	-0.000989198684692383	-0.000989198684692383	-0.000932023162022233
646	-0.00124335289001465	-0.00124335289001465	-0.00124335289001465	-0.00125935792638655	-0.00124335289001465	-0.00124335289001465	-0.00124335289001465	-0.0012332305777818
647	-0.00230216979980469	-0.00230216979980469	-0.00230216979980469	-0.00226366205642038	-0.00230216979980469	-0.00230216979980469	-0.00230216979980469	-0.00228231260553002
648	-0.00226271152496338	-0.00226271152496338	-0.00226271152496338	-0.00227039503323673	-0.00226271152496338	-0.00226271152496338	-0.00226271152496338	-0.00220788340084255
649	-0.000831484794616699	-0.000831484794616699	-0.000831484794616699	-0.000907475197119195	-0.000831484794616699	-0.000831484794616699	-0.000831484794616699	-0.000804002047516406
650	0.000401854515075684	0.000401854515075684	0.000401854515075684	0.000411976399919926	0.000401854515075684	0.000401854515075684	0.000401854515075684	0.000465930381324142
651	0.000771999359130859	0.000771999359130859	0.000771999359130859	0.000829667832904815	0.000771999359130859	0.000771999359130859	0.000771999359130859	0.00081667467020452
652	0.000189542770385742	0.000189542770385742	0.000189542770385742	0.000141068276532598	0.000189542770385742	0	0.000189542770385742	0.000258914747973904
653	-0.00127625465393066	-0.00127625465393066	-0.00127625465393066	-0.0012674789412906	-0.00127625465393066	-0.00127625465393066	-0.00127625465393066	-0.00121960253454745
654	-0.00229620933532715	-0.00229620933532715	-0.00229620933532715	-0.00226863865178733	-0.00229620933532715	-0.00229620933532715	-0.00229620933532715	-0.00219930848106742
655	-0.0025484561920166	-0.0025484561920166	-0.0025484561920166	-0.00258611385464997	-0.0025484561920166	-0.0025484561920166	-0.0025484561920166	-0.0024645896628499
656	-0.00289452075958252	-0.00289452075958252	-0.00289452075958252	-0.00291236949963426	-0.00289452075958252	-0.00289452075958252	-0.00289452075958252	-0.00283486675471067
657	-0.00321114063262939	-0.00321114063262939	-0.00321114063262939	-0.00319878502570019	-0.00321114063262939	-0.00321114063262939	-0.00321114063262939	-0.00311300856992602
658	-0.00322699546813965	-0.00322699546813965	-0.00322699546813965	-0.00321822463099647	-0.00322699546813965	-0.00322699546813965	-0.00322699546813965	-0.00318041350692511
659	-0.00317919254302979	-0.00317919254302979	-0.00317919254302979	-0.00320200735966191	-0.00317919254302979	-0.00317919254302979	-0.00317919254302979	-0.00307848560623825
660	-0.00277531147003174	-0.00277531147003174	-0.00277531147003174	-0.00276184598202585	-0.00277531147003174	-0.00277531147003174	-0.00277531147003174	-0.00266690412536263
661	-0.00194811820983887	-0.00194811820983887	-0.00194811820983887	-0.00196241384596726	-0.00194811820983887	-0.00194811820983887	-0.00194811820983887	-0.00190123415086418
662	-0.00184893608093262	-0.00184893608093262	-0.00184893608093262	-0.00184260789254076	-0.00184893608093262	-0.00184893608093262	-0.00184893608093262	-0.00178655632771552
663	-0.00242805480957031	-0.00242805480957031	-0.00242805480957031	-0.00236689051208012	-0.00242805480957031	-0.00242805480957031	-0.00242805480957031	-0.00240585254505277
664	-0.0029606819152832	-0.0029606819152832	-0.0029606819152832	-0.00298567129947676	-0.0029606819152832	-0.0029606819152832	-0.0029606819152832	-0.00289528840221465
665	-0.00307345390319824	-0.00307345390319824	-0.00307345390319824	-0.00309801119830179	-0.00307345390319824	-0.00307345390319824	-0.00307345390319824	-0.00305843167006969
666	-0.00234901905059814	-0.00234901905059814	-0.00234901905059814	-0.00234955003334886	-0.00234901905059814	-0.00234901905059814	-0.00234901905059814	-0.0023431139998138
667	-0.00153183937072754	-0.00153183937072754	-0.00153183937072754	-0.00149996104549821	-0.00153183937072754	-0.00153183937072754	-0.00153183937072754	-0.00148364657070488
668	-0.00134861469268799	-0.00134861469268799	-0.00134861469268799	-0.00134703673008725	-0.00134861469268799	-0.00134861469268799	-0.00134861469268799	-0.00133440946228802
669	-0.0015110969543457	-0.0015110969543457	-0.0015110969543457	-0.00159690381619219	-0.0015110969543457	-0.0015110969543457	-0.0015110969543457	-0.00145270419307053
670	-0.00156831741333008	-0.00156831741333008	-0.00156831741333008	-0.00156209349919532	-0.00156831741333008	-0.00156831741333008	-0.00156831741333008	-0.00152064859867096
671	-0.00151407718658447	-0.00151407718658447	-0.00151407718658447	-0.0015070434310366	-0.00151407718658447	-0.00151407718658447	-0.00151407718658447	-0.00143981364089996
672	-0.00153231620788574	-0.00153231620788574	-0.00153231620788574	-0.00151749458261892	-0.00153231620788574	-0.00153231620788574	-0.00153231620788574	-0.00147338130045682
673	-0.00123023986816406	-0.00123023986816406	-0.00123023986816406	-0.00115526419526384	-0.00123023986816406	-0.00123023986816406	-0.00123023986816406	-0.00114600220695138
674	-0.000745415687561035	-0.000745415687561035	-0.000745415687561035	-0.000804155809126486	-0.000745415687561035	-0.000745415687561035	-0.000745415687561035	-0.000659121025819331
675	-0.000642657279968262	-0.000642657279968262	-0.000642657279968262	-0.000664115042587126	-0.000642657279968262	-0.000642657279968262	-0.000642657279968262	-0.000605956767685711
676	-0.00054013729095459	-0.00054013729095459	-0.00054013729095459	-0.00050436623126426	-0.00054013729095459	-0.00054013729095459	-0.00054013729095459	-0.000425307196564972
677	-0.000482320785522461	-0.000482320785522461	-0.000482320785522461	-0.000511707151616613	-0.000482320785522461	-0.000482320785522461	-0.000482320785522461	-0.000457639340311289
678	-0.000784397125244141	-0.000784397125244141	-0.000784397125244141	-0.000800834307906812	-0.000784397125244141	-0.000784397125244141	-0.000784397125244141	-0.000755932764150202
679	-0.00114119052886963	-0.00114119052886963	-0.00114119052886963	-0.00111549627385283	-0.00114119052886963	-0.00114119052886963	-0.00114119052886963	-0.00109477085061371
680	-0.00155150890350342	-0.00155150890350342	-0.00155150890350342	-0.00153776476938546	-0.00155150890350342	-0.00155150890350342	-0.00155150890350342	-0.00155048642773181
681	-0.00151610374450684	-0.00151610374450684	-0.00151610374450684	-0.00148722304409378	-0.00151610374450684	-0.00151610374450684	-0.00151610374450684	-0.00147389224730432
682	-0.00101339817047119	-0.00101339817047119	-0.00101339817047119	-0.00104001512074303	-0.00101339817047119	-0.00101339817047119	-0.00101339817047119	-0.00104718224611133
683	-0.00110554695129395	-0.00110554695129395	-0.00110554695129395	-0.00116593304942994	-0.00110554695129395	-0.00110554695129395	-0.00110554695129395	-0.00114059483166784
684	-0.00178360939025879	-0.00178360939025879	-0.00178360939025879	-0.00173105685501918	-0.00178360939025879	-0.00178360939025879	-0.00178360939025879	-0.00188899866770953
685	-0.00233972072601318	-0.00233972072601318	-0.00233972072601318	-0.00231908489710731	-0.00233972072601318	-0.00233972072601318	-0.00233972072601318	-0.00248129782266915
686	-0.0023425817489624	-0.0023425817489624	-0.0023425817489624	-0.00233341920174374	-0.0023425817489624	-0.0023425817489624	-0.0023425817489624	-0.00240971753373742
687	-0.00196850299835205	-0.00196850299835205	-0.00196850299835205	-0.00200421541680933	-0.00196850299835205	-0.00196850299835205	-0.00196850299835205	-0.00202117091976106
688	-0.00173807144165039	-0.00173807144165039	-0.00173807144165039	-0.00175111078524826	-0.00173807144165039	-0.00173807144165039	-0.00173807144165039	-0.00178506888914853
689	-0.00188302993774414	-0.00188302993774414	-0.00188302993774414	-0.00180539688339304	-0.00188302993774414	-0.00188302993774414	-0.00188302993774414	-0.00198950245976448
690	-0.00202465057373047	-0.00202465057373047	-0.00202465057373047	-0.00201327409824015	-0.00202465057373047	-0.00202465057373047	-0.00202465057373047	-0.00219120550900698
691	-0.00179314613342285	-0.00179314613342285	-0.00179314613342285	-0.00180275005395162	-0.00179314613342285	-0.00179314613342285	-0.00179314613342285	-0.00201312056742609
692	-0.0013967752456665	-0.0013967752456665	-0.0013967752456665	-0.00142009709162028	-0.0013967752456665	-0.0013967752456665	-0.0013967752456665	-0.00160525133833289
693	-0.00110149383544922	-0.00110149383544922	-0.00110149383544922	-0.00116126879660727	-0.00110149383544922	-0.00110149383544922	-0.00110149383544922	-0.00126140762586147
694	-0.00104475021362305	-0.00104475021362305	-0.00104475021362305	-0.000996713206925952	-0.00104475021362305	-0.00104475021362305	-0.00104475021362305	-0.00120675878133625
695	-0.00130569934844971	-0.00130569934844971	-0.00130569934844971	-0.00126571151180393	-0.00130569934844971	-0.00130569934844971	-0.00130569934844971	-0.00137802981771529
696	-0.001517653465271	-0.001517653465271	-0.001517653465271	-0.00155567190669138	-0.001517653465271	-0.001517653465271	-0.001517653465271	-0.00160071637947112
697	-0.00137865543365479	-0.00137865543365479	-0.00137865543365479	-0.00138025473799258	-0.00137865543365479	-0.00137865543365479	-0.00137865543365479	-0.00148557801730931
698	-0.00104928016662598	-0.00104928016662598	-0.00104928016662598	-0.00100819398382911	-0.00104928016662598	-0.00104928016662598	-0.00104928016662598	-0.00117391371168196
699	-0.000656485557556152	-0.000656485557556152	-0.000656485557556152	-0.000670423401834805	-0.000656485557556152	-0.000656485557556152	-0.000656485557556152	-0.000815104111097753
700	-0.000345230102539062	-0.000345230102539062	-0.000345230102539062	-0.000355326792783397	-0.000345230102539062	-0.000345230102539062	-0.000345230102539062	-0.000411889981478453
701	-0.000419139862060547	-0.000419139862060547	-0.000419139862060547	-0.000411976060079037	-0.000419139862060547	-0.000419139862060547	-0.000419139862060547	-0.000415754213463515
702	-0.00052952766418457	-0.00052952766418457	-0.00052952766418457	-0.000498154401422003	-0.00052952766418457	-0.00052952766418457	-0.00052952766418457	-0.000431783788371831
703	-0.000267863273620605	-0.000267863273620605	-0.000267863273620605	-0.000273036051869628	-0.000267863273620605	-0.000267863273620605	-0.000267863273620605	-0.000235329935094342
704	-0.000127553939819336	-0.000127553939819336	-0.000127553939819336	-0.000139186529807222	-0.000127553939819336	0	-0.000127553939819336	-0.000227161785005592
705	-0.000274300575256348	-0.000274300575256348	-0.000274300575256348	-0.000289741283992087	-0.000274300575256348	-0.000274300575256348	-0.000274300575256348	-0.000428917614044622
706	-0.000626444816589355	-0.000626444816589355	-0.000626444816589355	-0.000639267446495613	-0.000626444816589355	-0.000626444816589355	-0.000626444816589355	-0.000744563003536314
707	-0.000827193260192871	-0.000827193260192871	-0.000827193260192871	-0.000780157098162561	-0.000827193260192871	-0.000827193260192871	-0.000827193260192871	-0.000766906712669879
708	-0.000571727752685547	-0.000571727752685547	-0.000571727752685547	-0.00052523236745026	-0.000571727752685547	-0.000571727752685547	-0.000571727752685547	-0.000446934776846319
709	-0.000169992446899414	-0.000169992446899414	-0.000169992446899414	-0.000264021401161547	-0.000169992446899414	0	-0.000169992446899414	-0.000214882267755456
710	-4.04119491577148e-05	-4.04119491577148e-05	-4.04119491577148e-05	-9.09997230257481e-05	-4.04119491577148e-05	0	-4.04119491577148e-05	-0.000246132607571781
711	-0.000174641609191895	-0.000174641609191895	-0.000174641609191895	-0.000119602398638162	-0.000174641609191895	0	-0.000174641609191895	-0.000389478314900771
712	-0.000268340110778809	-0.000268340110778809	-0.000268340110778809	-0.000274199777225452	-0.000268340110778809	-0.000268340110778809	-0.000268340110778809	-0.000381574558559805
713	-0.000134825706481934	-0.000134825706481934	-0.000134825706481934	-0.000127051925827324	-0.000134825706481934	0	-0.000134825706481934	-0.000140771488077007
714	0.000173449516296387	0.000173449516296387	0.000173449516296387	0.000184594442218195	0.000173449516296387	0	0.000173449516296387	0.000189745391253382
715	0.00043034553527832	0.00043034553527832	0.00043034553527832	0.000404835612441785	0.00043034553527832	0.00043034553527832	0.00043034553527832	0.000345639185979962
716	0.00052332878112793	0.00052332878112793	0.00052332878112793	0.000533368087733249	0.00052332878112793	0.00052332878112793	0.00052332878112793	0.00034744615550153
717	0.000388741493225098	0.000388741493225098	0.000388741493225098	0.000416727686024701	0.000388741493225098	0.000388741493225098	0.000388741493225098	0.000209183504921384
718	0.000208020210266113	0.000208020210266113	0.000208020210266113	0.000183962421504233	0.000208020210266113	0	0.000208020210266113	7.6561322202906e-05
719	0.000377774238586426	0.000377774238586426	0.000377774238586426	0.000409453279328223	0.000377774238586426	0.000377774238586426	0.000377774238586426	0.000316920166369528
720	0.00076901912689209	0.00076901912689209	0.00076901912689209	0.000762613824202532	0.00076901912689209	0.00076901912689209	0.00076901912689209	0.000713938905391842
721	0.000988364219665527	0.000988364219665527	0.000988364219665527	0.000998989081451021	0.000988364219665527	0.000988364219665527	0.000988364219665527	0.000926392327528447
722	0.000989198684692383	0.000989198684692383	0.000989198684692383	0.000961354258314173	0.000989198684692383	0.000989198684692383	0.000989198684692383	0.000852090073749423
723	0.000881552696228027	0.000881552696228027	0.000881552696228027	0.000908153279650051	0.000881552696228027	0.000881552696228027	0.000881552696228027	0.000710039166733623
724	0.000822663307189941	0.000822663307189941	0.000822663307189941	0.00080212522390807	0.000822663307189941	0.000822663307189941	0.000822663307189941	0.00066295824944973
725	0.000773787498474121	0.000773787498474121	0.000773787498474121	0.000780211998574045	0.000773787498474121	0.000773787498474121	0.000773787498474121	0.000528370786923915
726	0.00065457820892334	0.00065457820892334	0.00065457820892334	0.000663037548123378	0.00065457820892334	0.00065457820892334	0.00065457820892334	0.000486074917716905
727	0.000550985336303711	0.000550985336303711	0.000550985336303711	0.00053908176323047	0.000550985336303711	0.000550985336303711	0.000550985336303711	0.000580193824134767
728	0.000444889068603516	0.000444889068603516	0.000444889068603516	0.000483058170661396	0.000444889068603516	0.000444889068603516	0.000444889068603516	0.000503855291754007
729	0.000237464904785156	0.000237464904785156	0.000237464904785156	0.000257008699884253	0.000237464904785156	0	0.000237464904785156	0.000223405193537474
730	0.000259637832641602	0.000259637832641602	0.000259637832641602	0.000170267040846993	0.000259637832641602	0.000259637832641602	0.000259637832641602	7.24957790225744e-05
731	0.000414133071899414	0.000414133071899414	0.000414133071899414	0.000444539021154887	0.000414133071899414	0.000414133071899414	0.000414133071899414	0.000159170594997704
732	0.000353336334228516	0.000353336334228516	0.000353336334228516	0.000391985914019278	0.000353336334228516	0.000353336334228516	0.000353336334228516	0.000199584013898857
733	0.000256538391113281	0.000256538391113281	0.000256538391113281	0.000221977742084743	0.000256538391113281	0.000256538391113281	0.000256538391113281	0.000244704831857234
734	0.000281453132629395	0.000281453132629395	0.000281453132629395	0.000307012178305654	0.000281453132629395	0.000281453132629395	0.000281453132629395	0.000342839863151312
735	0.000316500663757324	0.000316500663757324	0.000316500663757324	0.00023364161919552	0.000316500663757324	0.000316500663757324	0.000316500663757324	0.000333937758114189
736	0.000225186347961426	0.000225186347961426	0.000225186347961426	0.000232956892020203	0.000225186347961426	0	0.000225186347961426	0.000221958907786757
737	0.000349760055541992	0.000349760055541992	0.000349760055541992	0.000480769617895491	0.000349760055541992	0.000349760055541992	0.000349760055541992	0.000318788341246545
738	0.000715494155883789	0.000715494155883789	0.000715494155883789	0.000630156893183433	0.000715494155883789	0.000715494155883789	0.000715494155883789	0.000744838151149452
739	0.000935792922973633	0.000935792922973633	0.000935792922973633	0.000923102609549075	0.000935792922973633	0.000935792922973633	0.000935792922973633	0.00100067257881165
740	0.00107836723327637	0.00107836723327637	0.00107836723327637	0.00109212345188495	0.00107836723327637	0.00107836723327637	0.00107836723327637	0.00112244731280953
741	0.00134360790252686	0.00134360790252686	0.00134360790252686	0.00135324243166932	0.00134360790252686	0.00134360790252686	0.00134360790252686	0.00136868993286043
742	0.00149118900299072	0.00149118900299072	0.00149118900299072	0.00143078654666382	0.00149118900299072	0.00149118900299072	0.00149118900299072	0.00153880135621876
743	0.00152444839477539	0.00152444839477539	0.00152444839477539	0.00160089037757748	0.00152444839477539	0.00152444839477539	0.00152444839477539	0.0016331416554749
744	0.00160932540893555	0.00160932540893555	0.00160932540893555	0.00160052478379557	0.00160932540893555	0.00160932540893555	0.00160932540893555	0.00163299159612507
745	0.00162136554718018	0.00162136554718018	0.00162136554718018	0.00158105748763115	0.00162136554718018	0.00162136554718018	0.00162136554718018	0.00155527389142662
746	0.00155782699584961	0.00155782699584961	0.00155782699584961	0.00158319604852543	0.00155782699584961	0.00155782699584961	0.00155782699584961	0.00152686098590493
747	0.00150203704833984	0.00150203704833984	0.00150203704833984	0.001480214236846	0.00150203704833984	0.00150203704833984	0.00150203704833984	0.00153338722884655
748	0.00142586231231689	0.00142586231231689	0.00142586231231689	0.00144407187940051	0.00142586231231689	0.00142586231231689	0.00142586231231689	0.00146002718247473
749	0.00126361846923828	0.00126361846923828	0.00126361846923828	0.00128373219333647	0.00126361846923828	0.00126361846923828	0.00126361846923828	0.0012498531723395
750	0.00110542774200439	0.00110542774200439	0.00110542774200439	0.00111073559163906	0.00110542774200439	0.00110542774200439	0.00110542774200439	0.00104103435296565
751	0.00105917453765869	0.00105917453765869	0.00105917453765869	0.00104836297828839	0.00105917453765869	0.00105917453765869	0.00105917453765869	0.000982483732514083
752	0.00111782550811768	0.00111782550811768	0.00111782550811768	0.00109782671779626	0.00111782550811768	0.00111782550811768	0.00111782550811768	0.00111864053178579
753	0.00108921527862549	0.00108921527862549	0.00108921527862549	0.00111516645332803	0.00108921527862549	0.00108921527862549	0.00108921527862549	0.00117959966883063
754	0.000976324081420898	0.000976324081420898	0.000976324081420898	0.000982925523728839	0.000976324081420898	0.000976324081420898	0.000976324081420898	0.00102661456912756
755	0.00082242488861084	0.00082242488861084	0.00082242488861084	0.000818191205411375	0.00082242488861084	0.00082242488861084	0.00082242488861084	0.000837038562167436
756	0.000723600387573242	0.000723600387573242	0.000723600387573242	0.00073331208730213	0.000723600387573242	0.000723600387573242	0.000723600387573242	0.000706641527358443
757	0.000814318656921387	0.000814318656921387	0.000814318656921387	0.000780370378552468	0.000814318656921387	0.000814318656921387	0.000814318656921387	0.000844003923702985
758	0.000957012176513672	0.000957012176513672	0.000957012176513672	0.000971629257887938	0.000957012176513672	0.000957012176513672	0.000957012176513672	0.00108818709850311
759	0.000949859619140625	0.000949859619140625	0.000949859619140625	0.000951514064977781	0.000949859619140625	0.000949859619140625	0.000949859619140625	0.00112048233859241
760	0.000726580619812012	0.000726580619812012	0.000726580619812012	0.000742184561229226	0.000726580619812012	0.000726580619812012	0.000726580619812012	0.000965145416557789
761	0.000469088554382324	0.000469088554382324	0.000469088554382324	0.000462737095449268	0.000469088554382324	0.000469088554382324	0.000469088554382324	0.000650559784844518
762	0.000360846519470215	0.000360846519470215	0.000360846519470215	0.000353685009142415	0.000360846519470215	0.000360846519470215	0.000360846519470215	0.00043003712198697
763	0.000252842903137207	0.000252842903137207	0.000252842903137207	0.000143542845274448	0.000252842903137207	0	0.000252842903137207	0.000352471543010324
764	-5.26905059814453e-05	-5.26905059814453e-05	-5.26905059814453e-05	7.08228812687746e-05	-5.26905059814453e-05	0	-5.26905059814453e-05	0.000122153665870428
765	-0.000395894050598145	-0.000395894050598145	-0.000395894050598145	-0.000374615586447718	-0.000395894050598145	-0.000395894050598145	-0.000395894050598145	-0.000254886865150183
766	-0.000529050827026367	-0.000529050827026367	-0.000529050827026367	-0.000609830602872596	-0.000529050827026367	-0.000529050827026367	-0.000529050827026367	-0.000396094954339787
767	-0.000196099281311035	-0.000196099281311035	-0.000196099281311035	-0.000145947347820958	-0.000196099281311035	0	-0.000196099281311035	-1.3989832950756e-05
768	0.000388979911804199	0.000388979911804199	0.000388979911804199	0.000400555818824635	0.000388979911804199	0.000388979911804199	0.000388979911804199	0.000551200180780143
769	0.000881791114807129	0.000881791114807129	0.000881791114807129	0.000906135641662408	0.000881791114807129	0.000881791114807129	0.000881791114807129	0.00100775680039078
770	0.00125932693481445	0.00125932693481445	0.00125932693481445	0.00128140770603673	0.00125932693481445	0.00125932693481445	0.00125932693481445	0.00139214587397873
771	0.00143253803253174	0.00143253803253174	0.00143253803253174	0.00136654988330518	0.00143253803253174	0.00143253803253174	0.00143253803253174	0.00161119073163718
772	0.00135719776153564	0.00135719776153564	0.00135719776153564	0.00133048578864317	0.00135719776153564	0.00135719776153564	0.00135719776153564	0.00155493908096105
773	0.00114107131958008	0.00114107131958008	0.00114107131958008	0.00118261338778615	0.00114107131958008	0.00114107131958008	0.00114107131958008	0.00124318595044315
774	0.000964641571044922	0.000964641571044922	0.000964641571044922	0.000980813372479554	0.000964641571044922	0.000964641571044922	0.000964641571044922	0.000980657758191228
775	0.000846982002258301	0.000846982002258301	0.000846982002258301	0.000829946097945858	0.000846982002258301	0.000846982002258301	0.000846982002258301	0.000844630587380379
776	0.000736474990844727	0.000736474990844727	0.000736474990844727	0.000744151171369798	0.000736474990844727	0.000736474990844727	0.000736474990844727	0.000741720723453909
777	0.000605225563049316	0.000605225563049316	0.000605225563049316	0.000656164838829702	0.000605225563049316	0.000605225563049316	0.000605225563049316	0.000675502640660852
778	0.000495433807373047	0.000495433807373047	0.000495433807373047	0.000484615827788434	0.000495433807373047	0.000495433807373047	0.000495433807373047	0.000518960936460644
779	0.000461220741271973	0.000461220741271973	0.000461220741271973	0.000378945682135689	0.000461220741271973	0.000461220741271973	0.000461220741271973	0.000497233762871474
780	0.000540733337402344	0.000540733337402344	0.000540733337402344	0.000586471217765984	0.000540733337402344	0.000540733337402344	0.000540733337402344	0.000635759090073407
781	0.000659465789794922	0.000659465789794922	0.000659465789794922	0.000653447517902005	0.000659465789794922	0.000659465789794922	0.000659465789794922	0.000688672822434455
782	0.000711679458618164	0.000711679458618164	0.000711679458618164	0.000692650854233685	0.000711679458618164	0.000711679458618164	0.000711679458618164	0.000703001685906202
783	0.000682830810546875	0.000682830810546875	0.000682830810546875	0.000714061128523386	0.000682830810546875	0.000682830810546875	0.000682830810546875	0.000661213009152561
784	0.000586748123168945	0.000586748123168945	0.000586748123168945	0.00061693441685214	0.000586748123168945	0.000586748123168945	0.000586748123168945	0.000612309377174824
785	0.000511288642883301	0.000511288642883301	0.000511288642883301	0.000508592026549412	0.000511288642883301	0.000511288642883301	0.000511288642883301	0.000536722131073475
786	0.000490784645080566	0.000490784645080566	0.000490784645080566	0.000478709247641887	0.000490784645080566	0.000490784645080566	0.000490784645080566	0.000480896298540756
787	0.000545859336853027	0.000545859336853027	0.000545859336853027	0.000491337765007727	0.000545859336853027	0.000545859336853027	0.000545859336853027	0.000515459396410733
788	0.000624775886535645	0.000624775886535645	0.000624775886535645	0.000634880293822448	0.000624775886535645	0.000624775886535645	0.000624775886535645	0.000568429648410529
789	0.000618338584899902	0.000618338584899902	0.000618338584899902	0.000667214066743611	0.000618338584899902	0.000618338584899902	0.000618338584899902	0.000616626173723489
790	0.000500321388244629	0.000500321388244629	0.000500321388244629	0.000457273052866068	0.000500321388244629	0.000500321388244629	0.000500321388244629	0.000504250929225236
791	0.00046074390411377	0.00046074390411377	0.00046074390411377	0.000372790507360991	0.00046074390411377	0.00046074390411377	0.00046074390411377	0.000551882723812014
792	0.000460147857666016	0.000460147857666016	0.000460147857666016	0.000497373013741024	0.000460147857666016	0.000460147857666016	0.000460147857666016	0.000692279543727636
793	0.00034940242767334	0.00034940242767334	0.00034940242767334	0.000486202533275027	0.00034940242767334	0.00034940242767334	0.00034940242767334	0.000509199278894812
794	0.000311493873596191	0.000311493873596191	0.000311493873596191	0.00027161004612782	0.000311493873596191	0.000311493873596191	0.000311493873596191	0.000485537515487522
795	0.000367403030395508	0.000367403030395508	0.000367403030395508	0.000310001798477387	0.000367403030395508	0.000367403030395508	0.000367403030395508	0.000510674144607037
796	0.00043034553527832	0.00043034553527832	0.00043034553527832	0.000500219122701273	0.00043034553527832	0.00043034553527832	0.00043034553527832	0.000401617027819157
797	0.000491499900817871	0.000491499900817871	0.000491499900817871	0.000460447009032533	0.000491499900817871	0.000491499900817871	0.000491499900817871	0.000403989397455007
798	0.00032961368560791	0.00032961368560791	0.00032961368560791	0.00024119683015678	0.00032961368560791	0.00032961368560791	0.00032961368560791	0.00020168318587821
799	4.05311584472656e-06	4.05311584472656e-06	4.05311584472656e-06	8.35851449754175e-05	4.05311584472656e-06	0	4.05311584472656e-06	-0.000110186098027043
800	-0.000185608863830566	-0.000185608863830566	-0.000185608863830566	-0.000209923070391693	-0.000185608863830566	0	-0.000185608863830566	-0.000289811112452298
801	-0.000233292579650879	-0.000233292579650879	-0.000233292579650879	-0.000215788337102511	-0.000233292579650879	0	-0.000233292579650879	-0.000332424795487896
802	-0.000166535377502441	-0.000166535377502441	-0.000166535377502441	-0.000162583790261576	-0.000166535377502441	0	-0.000166535377502441	-0.000248906639171764
803	3.09944152832031e-06	3.09944152832031e-06	3.09944152832031e-06	-8.05273534063682e-05	3.09944152832031e-06	0	3.09944152832031e-06	-0.000144721256219782
804	7.27176666259766e-05	7.27176666259766e-05	7.27176666259766e-05	7.42439624238074e-05	7.27176666259766e-05	0	7.27176666259766e-05	-7.3979826993309e-05
805	-1.46627426147461e-05	-1.46627426147461e-05	-1.46627426147461e-05	8.28352614792674e-05	-1.46627426147461e-05	0	-1.46627426147461e-05	-0.000126057988381945
806	6.68764114379883e-05	6.68764114379883e-05	6.68764114379883e-05	3.80479508947196e-05	6.68764114379883e-05	0	6.68764114379883e-05	-7.59691320126876e-05
807	0.000218510627746582	0.000218510627746582	0.000218510627746582	0.000153770567446103	0.000218510627746582	0	0.000218510627746582	0.000100128541816957
808	0.000332236289978027	0.000332236289978027	0.000332236289978027	0.000405000527503761	0.000332236289978027	0.000332236289978027	0.000332236289978027	0.000294086523354053
809	0.00055992603302002	0.00055992603302002	0.00055992603302002	0.000592354135816782	0.00055992603302002	0.00055992603302002	0.00055992603302002	0.000624586653430015
810	0.000870227813720703	0.000870227813720703	0.000870227813720703	0.000813024106559031	0.000870227813720703	0.000870227813720703	0.000870227813720703	0.000898131169378757
811	0.00132548809051514	0.00132548809051514	0.00132548809051514	0.00130898609468058	0.00132548809051514	0.00132548809051514	0.00132548809051514	0.00127739412710071
812	0.0018390417098999	0.0018390417098999	0.0018390417098999	0.00191964170255912	0.0018390417098999	0.0018390417098999	0.0018390417098999	0.00183610711246729
813	0.00219261646270752	0.00219261646270752	0.00219261646270752	0.00220883466608003	0.00219261646270752	0.00219261646270752	0.00219261646270752	0.00214687478728592
814	0.00222563743591309	0.00222563743591309	0.00222563743591309	0.00217524895901477	0.00222563743591309	0.00222563743591309	0.00222563743591309	0.00214415602385998
815	0.00209605693817139	0.00209605693817139	0.00209605693817139	0.00210419331844162	0.00209605693817139	0.00209605693817139	0.00209605693817139	0.00205314951017499
816	0.00217521190643311	0.00217521190643311	0.00217521190643311	0.00219434967332783	0.00217521190643311	0.00217521190643311	0.00217521190643311	0.00216051307506859
817	0.00239658355712891	0.00239658355712891	0.00239658355712891	0.00238691391191313	0.00239658355712891	0.00239658355712891	0.00239658355712891	0.00236822781153023
818	0.00250089168548584	0.00250089168548584	0.00250089168548584	0.00245882275423186	0.00250089168548584	0.00250089168548584	0.00250089168548584	0.00245476956479251
819	0.00233209133148193	0.00233209133148193	0.00233209133148193	0.00229489632223109	0.00233209133148193	0.00233209133148193	0.00233209133148193	0.0024362332187593
820	0.0019981861114502	0.0019981861114502	0.0019981861114502	0.00204558413908361	0.0019981861114502	0.0019981861114502	0.0019981861114502	0.00227098795585334
821	0.0017620325088501	0.0017620325088501	0.0017620325088501	0.00178385219487332	0.0017620325088501	0.0017620325088501	0.0017620325088501	0.0020603637676686
822	0.00175416469573975	0.00175416469573975	0.00175416469573975	0.0017908757159144	0.00175416469573975	0.00175416469573975	0.00175416469573975	0.00197517871856689
823	0.00190114974975586	0.00190114974975586	0.00190114974975586	0.00181076976795573	0.00190114974975586	0.00190114974975586	0.00190114974975586	0.00213405815884471
824	0.00192713737487793	0.00192713737487793	0.00192713737487793	0.00196269455164633	0.00192713737487793	0.00192713737487793	0.00192713737487793	0.0022095141466707
825	0.00171828269958496	0.00171828269958496	0.00171828269958496	0.00176748840909793	0.00171828269958496	0.00171828269958496	0.00171828269958496	0.00186302128713578
826	0.00150609016418457	0.00150609016418457	0.00150609016418457	0.00146767826706583	0.00150609016418457	0.00150609016418457	0.00150609016418457	0.0014918374363333
827	0.00131165981292725	0.00131165981292725	0.00131165981292725	0.0012847520737625	0.00131165981292725	0.00131165981292725	0.00131165981292725	0.0011956364614889
828	0.00095820426940918	0.00095820426940918	0.00095820426940918	0.000974246554546544	0.00095820426940918	0.00095820426940918	0.00095820426940918	0.000838071864563972
829	0.000596046447753906	0.000596046447753906	0.000596046447753906	0.000633442587041095	0.000596046447753906	0.000596046447753906	0.000596046447753906	0.000539208820555359
830	0.000270724296569824	0.000270724296569824	0.000270724296569824	0.000294246630995676	0.000270724296569824	0.000270724296569824	0.000270724296569824	0.000233031547395512
831	-7.47442245483398e-05	-7.47442245483398e-05	-7.47442245483398e-05	-8.77547749033042e-05	-7.47442245483398e-05	0	-7.47442245483398e-05	-5.48044772585854e-05
832	-0.000368237495422363	-0.000368237495422363	-0.000368237495422363	-0.000412024839009351	-0.000368237495422363	-0.000368237495422363	-0.000368237495422363	-0.000297642487566918
833	-0.00069272518157959	-0.00069272518157959	-0.00069272518157959	-0.000719226387044181	-0.00069272518157959	-0.00069272518157959	-0.00069272518157959	-0.00060982583090663
834	-0.00108516216278076	-0.00108516216278076	-0.00108516216278076	-0.00105884507543846	-0.00108516216278076	-0.00108516216278076	-0.00108516216278076	-0.00101432960946113
835	-0.0014272928237915	-0.0014272928237915	-0.0014272928237915	-0.00140943048343777	-0.0014272928237915	-0.0014272928237915	-0.0014272928237915	-0.00140414747875184
836	-0.00160658359527588	-0.00160658359527588	-0.00160658359527588	-0.00165249093160777	-0.00160658359527588	-0.00160658359527588	-0.00160658359527588	-0.0015328039880842
837	-0.00145149230957031	-0.00145149230957031	-0.00145149230957031	-0.00149646969940011	-0.00145149230957031	-0.00145149230957031	-0.00145149230957031	-0.00131188391242176
838	-0.00102579593658447	-0.00102579593658447	-0.00102579593658447	-0.000985276820728429	-0.00102579593658447	-0.00102579593658447	-0.00102579593658447	-0.000854671932756901
839	-0.000615715980529785	-0.000615715980529785	-0.000615715980529785	-0.000582619930829258	-0.000615715980529785	-0.000615715980529785	-0.000615715980529785	-0.000462598341982812
840	-0.000590085983276367	-0.000590085983276367	-0.000590085983276367	-0.000596388578616314	-0.000590085983276367	-0.000590085983276367	-0.000590085983276367	-0.000548772164620459
841	-0.00093531608581543	-0.00093531608581543	-0.00093531608581543	-0.000895109351105873	-0.00093531608581543	-0.00093531608581543	-0.00093531608581543	-0.000961903715506196
842	-0.00118732452392578	-0.00118732452392578	-0.00118732452392578	-0.00124286057644437	-0.00118732452392578	-0.00118732452392578	-0.00118732452392578	-0.00117512478027493
843	-0.00109493732452393	-0.00109493732452393	-0.00109493732452393	-0.00109831825323306	-0.00109493732452393	-0.00109493732452393	-0.00109493732452393	-0.0011019364465028
844	-0.000801444053649902	-0.000801444053649902	-0.000801444053649902	-0.000784070234394506	-0.000801444053649902	-0.000801444053649902	-0.000801444053649902	-0.000936358934268355
845	-0.000651121139526367	-0.000651121139526367	-0.000651121139526367	-0.000637281344495423	-0.000651121139526367	-0.000651121139526367	-0.000651121139526367	-0.000757024623453617
846	-0.000667810440063477	-0.000667810440063477	-0.000667810440063477	-0.000661869439263841	-0.000667810440063477	-0.000667810440063477	-0.000667810440063477	-0.000693066918756813
847	-0.00085139274597168	-0.00085139274597168	-0.00085139274597168	-0.000916558254362926	-0.00085139274597168	-0.00085139274597168	-0.00085139274597168	-0.000992241664789617
848	-0.00107872486114502	-0.00107872486114502	-0.00107872486114502	-0.00103208386837382	-0.00107872486114502	-0.00107872486114502	-0.00107872486114502	-0.00137579906731844
849	-0.00099635124206543	-0.00099635124206543	-0.00099635124206543	-0.000982904731482732	-0.00099635124206543	-0.00099635124206543	-0.00099635124206543	-0.00128166389185935
850	-0.00091254711151123	-0.00091254711151123	-0.00091254711151123	-0.000954721843140177	-0.00091254711151123	-0.00091254711151123	-0.00091254711151123	-0.00101256661582738
851	-0.00099027156829834	-0.00099027156829834	-0.00099027156829834	-0.000947318111781622	-0.00099027156829834	-0.00099027156829834	-0.00099027156829834	-0.00102790258824825
852	-0.00110554695129395	-0.00110554695129395	-0.00110554695129395	-0.00105371275104833	-0.00110554695129395	-0.00110554695129395	-0.00110554695129395	-0.00116322946269065
853	-0.00114297866821289	-0.00114297866821289	-0.00114297866821289	-0.00112726984830569	-0.00114297866821289	-0.00114297866821289	-0.00114297866821289	-0.00115492811892182
854	-0.000961899757385254	-0.000961899757385254	-0.000961899757385254	-0.00100238506893951	-0.000961899757385254	-0.000961899757385254	-0.000961899757385254	-0.000937880133278668
855	-0.00076758861541748	-0.00076758861541748	-0.00076758861541748	-0.000816674237581347	-0.00076758861541748	-0.00076758861541748	-0.00076758861541748	-0.000785401265602559
856	-0.000708699226379395	-0.000708699226379395	-0.000708699226379395	-0.000685517525408903	-0.000708699226379395	-0.000708699226379395	-0.000708699226379395	-0.000694586546160281
857	-0.000580906867980957	-0.000580906867980957	-0.000580906867980957	-0.000558109160727409	-0.000580906867980957	-0.000580906867980957	-0.000580906867980957	-0.000460448674857616
858	-0.000290036201477051	-0.000290036201477051	-0.000290036201477051	-0.000291613538254809	-0.000290036201477051	-0.000290036201477051	-0.000290036201477051	-0.00019504054216668
859	1.62124633789062e-05	1.62124633789062e-05	1.62124633789062e-05	-4.50942577862159e-05	1.62124633789062e-05	0	1.62124633789062e-05	0.00015221223293338
860	0.000300884246826172	0.000300884246826172	0.000300884246826172	0.000366141195553098	0.000300884246826172	0.000300884246826172	0.000300884246826172	0.000454701541457325
861	0.000180363655090332	0.000180363655090332	0.000180363655090332	0.000227932759084318	0.000180363655090332	0	0.000180363655090332	0.00034297356614843
862	-0.000374317169189453	-0.000374317169189453	-0.000374317169189453	-0.00041575124078572	-0.000374317169189453	-0.000374317169189453	-0.000374317169189453	-0.000244071241468191
863	-0.000887155532836914	-0.000887155532836914	-0.000887155532836914	-0.000860840039415491	-0.000887155532836914	-0.000887155532836914	-0.000887155532836914	-0.000827706942800432
864	-0.0010145902633667	-0.0010145902633667	-0.0010145902633667	-0.00105584569995982	-0.0010145902633667	-0.0010145902633667	-0.0010145902633667	-0.000979586038738489
865	-0.000938534736633301	-0.000938534736633301	-0.000938534736633301	-0.000934514483064528	-0.000938534736633301	-0.000938534736633301	-0.000938534736633301	-0.00100367341656238
866	-0.000862002372741699	-0.000862002372741699	-0.000862002372741699	-0.00083022112518052	-0.000862002372741699	-0.000862002372741699	-0.000862002372741699	-0.000901254476048052
867	-0.000807046890258789	-0.000807046890258789	-0.000807046890258789	-0.00086464768525141	-0.000807046890258789	-0.000807046890258789	-0.000807046890258789	-0.00065560033544898
868	-0.000647664070129395	-0.000647664070129395	-0.000647664070129395	-0.000621172815426018	-0.000647664070129395	-0.000647664070129395	-0.000647664070129395	-0.000518123735673726
869	-0.000294685363769531	-0.000294685363769531	-0.000294685363769531	-0.000204012281948271	-0.000294685363769531	-0.000294685363769531	-0.000294685363769531	-0.000215315129025839
870	-1.35898590087891e-05	-1.35898590087891e-05	-1.35898590087891e-05	-4.67016643485115e-05	-1.35898590087891e-05	0	-1.35898590087891e-05	7.62190320529044e-05
871	8.73804092407227e-05	8.73804092407227e-05	8.73804092407227e-05	1.84351450060004e-05	8.73804092407227e-05	0	8.73804092407227e-05	6.26374676357955e-05
872	0.000209808349609375	0.000209808349609375	0.000209808349609375	0.000265771089440987	0.000209808349609375	0	0.000209808349609375	0.000225732452236116
873	0.000999927520751953	0.000999927520751953	0.000999927520751953	0.00101452497821844	0.000999927520751953	0.000999927520751953	0.000999927520751953	0.000981810502707958
874	0.0011897087097168	0.0011897087097168	0.0011897087097168	0.00114399774581744	0.0011897087097168	0.0011897087097168	0.0011897087097168	0.0011042826808989
875	-0.000577092170715332	-0.000577092170715332	-0.000577092170715332	-0.000564887155036492	-0.000577092170715332	-0.000577092170715332	-0.000577092170715332	-0.000617466808762401
876	-0.00184726715087891	-0.00184726715087891	-0.00184726715087891	-0.0017979299868198	-0.00184726715087891	-0.00184726715087891	-0.00184726715087891	-0.00183138181455433
877	-0.00102221965789795	-0.00102221965789795	-0.00102221965789795	-0.00110642673707048	-0.00102221965789795	-0.00102221965789795	-0.00102221965789795	-0.00104893057141453
878	-7.16447830200195e-05	-7.16447830200195e-05	-7.16447830200195e-05	-6.91342904789826e-05	-7.16447830200195e-05	0	-7.16447830200195e-05	-0.000205458665732294
879	0.0005035400390625	0.0005035400390625	0.0005035400390625	0.000577446959852472	0.0005035400390625	0.0005035400390625	0.0005035400390625	0.000457707647001371
880	0.00135481357574463	0.00135481357574463	0.00135481357574463	0.0013090420076998	0.00135481357574463	0.00135481357574463	0.00135481357574463	0.00137401500251144
881	0.00187456607818604	0.00187456607818604	0.00187456607818604	0.00186568526235205	0.00187456607818604	0.00187456607818604	0.00187456607818604	0.00194533809553832
882	0.00223350524902344	0.00223350524902344	0.00223350524902344	0.00219454951872905	0.00223350524902344	0.00223350524902344	0.00223350524902344	0.00228977994993329
883	0.00223994255065918	0.00223994255065918	0.00223994255065918	0.00222135256353111	0.00223994255065918	0.00223994255065918	0.00223994255065918	0.00222684256732464
884	0.00190937519073486	0.00190937519073486	0.00190937519073486	0.00203980240811911	0.00190937519073486	0.00190937519073486	0.00190937519073486	0.0019844223279506
885	0.00220286846160889	0.00220286846160889	0.00220286846160889	0.00219444393511768	0.00220286846160889	0.00220286846160889	0.00220286846160889	0.00230988161638379
886	0.00217294692993164	0.00217294692993164	0.00217294692993164	0.00212450559185432	0.00217294692993164	0.00217294692993164	0.00217294692993164	0.00216738483868539
887	0.00114679336547852	0.00114679336547852	0.00114679336547852	0.00119724396095363	0.00114679336547852	0.00114679336547852	0.00114679336547852	0.000977611634880304
888	0.000490307807922363	0.000490307807922363	0.000490307807922363	0.000482496834572509	0.000490307807922363	0.000490307807922363	0.000490307807922363	0.000258880434557796
889	0.000268459320068359	0.000268459320068359	0.000268459320068359	0.000202058664188777	0.000268459320068359	0.000268459320068359	0.000268459320068359	0.000134261383209378
890	-0.000557422637939453	-0.000557422637939453	-0.000557422637939453	-0.000601431457402185	-0.000557422637939453	-0.000557422637939453	-0.000557422637939453	-0.000518721935804933
891	-0.00122523307800293	-0.00122523307800293	-0.00122523307800293	-0.00123214333893659	-0.00122523307800293	-0.00122523307800293	-0.00122523307800293	-0.00112346652895212
892	-0.000937461853027344	-0.000937461853027344	-0.000937461853027344	-0.000922153773000904	-0.000937461853027344	-0.000937461853027344	-0.000937461853027344	-0.000880345818586648
893	-0.000621557235717773	-0.000621557235717773	-0.000621557235717773	-0.000593375222967849	-0.000621557235717773	-0.000621557235717773	-0.000621557235717773	-0.000597499893046916
894	-0.00106906890869141	-0.00106906890869141	-0.00106906890869141	-0.00103677097652153	-0.00106906890869141	-0.00106906890869141	-0.00106906890869141	-0.000957455835305154
895	-0.00142717361450195	-0.00142717361450195	-0.00142717361450195	-0.00146084570491006	-0.00142717361450195	-0.00142717361450195	-0.00142717361450195	-0.00119199557229877
896	-0.000892043113708496	-0.000892043113708496	-0.000892043113708496	-0.000950499186471109	-0.000892043113708496	-0.000892043113708496	-0.000892043113708496	-0.000649044231977314
897	0.000462174415588379	0.000462174415588379	0.000462174415588379	0.000533806518178883	0.000462174415588379	0.000462174415588379	0.000462174415588379	0.000677736767102033
898	0.00204169750213623	0.00204169750213623	0.00204169750213623	0.00204229442008302	0.00204169750213623	0.00204169750213623	0.00204169750213623	0.00213294033892453
899	0.0014960765838623	0.0014960765838623	0.0014960765838623	0.00138832971520028	0.0014960765838623	0.0014960765838623	0.0014960765838623	0.00151945976540446
900	-0.00112974643707275	-0.00112974643707275	-0.00112974643707275	-0.00106740255017333	-0.00112974643707275	-0.00112974643707275	-0.00112974643707275	-0.00107822718564421
901	-0.00175976753234863	-0.00175976753234863	-0.00175976753234863	-0.00171805884469192	-0.00175976753234863	-0.00175976753234863	-0.00175976753234863	-0.00176319002639502
902	0.000514745712280273	0.000514745712280273	0.000514745712280273	0.000443489647915299	0.000514745712280273	0.000514745712280273	0.000514745712280273	0.000448517501354218
903	0.00250625610351562	0.00250625610351562	0.00250625610351562	0.00255579134461034	0.00250625610351562	0.00250625610351562	0.00250625610351562	0.00249212887138128
904	0.00296294689178467	0.00296294689178467	0.00296294689178467	0.00297358323357906	0.00296294689178467	0.00296294689178467	0.00296294689178467	0.00302912411279976
905	0.00248241424560547	0.00248241424560547	0.00248241424560547	0.00245183000825612	0.00248241424560547	0.00248241424560547	0.00248241424560547	0.00254917936399579
906	0.00133621692657471	0.00133621692657471	0.00133621692657471	0.00133066764449818	0.00133621692657471	0.00133621692657471	0.00133621692657471	0.00137858232483268
907	0.000460386276245117	0.000460386276245117	0.000460386276245117	0.000494544202349711	0.000460386276245117	0.000460386276245117	0.000460386276245117	0.000458881026133895
908	0.000215768814086914	0.000215768814086914	0.000215768814086914	0.000215739539598318	0.000215768814086914	0	0.000215768814086914	-3.1838018912822e-05
909	-0.000180244445800781	-0.000180244445800781	-0.000180244445800781	-0.000146044332674872	-0.000180244445800781	0	-0.000180244445800781	-0.000446612160885707
910	-0.000275611877441406	-0.000275611877441406	-0.000275611877441406	-0.000319964260387043	-0.000275611877441406	-0.000275611877441406	-0.000275611877441406	-0.000396435672882944
911	-0.000371932983398438	-0.000371932983398438	-0.000371932983398438	-0.000451620476266862	-0.000371932983398438	-0.000371932983398438	-0.000371932983398438	-0.000437361304648221
912	-0.00126278400421143	-0.00126278400421143	-0.00126278400421143	-0.00120174942874789	-0.00126278400421143	-0.00126278400421143	-0.00126278400421143	-0.00109241576865315
913	-0.00206148624420166	-0.00206148624420166	-0.00206148624420166	-0.0020930868669012	-0.00206148624420166	-0.00206148624420166	-0.00206148624420166	-0.00185713707469404
914	-0.00202333927154541	-0.00202333927154541	-0.00202333927154541	-0.00197909631511703	-0.00202333927154541	-0.00202333927154541	-0.00202333927154541	-0.00189409521408379
915	-0.000940918922424316	-0.000940918922424316	-0.000940918922424316	-0.000923836966725919	-0.000940918922424316	-0.000940918922424316	-0.000940918922424316	-0.00090587412705645
916	-0.000327587127685547	-0.000327587127685547	-0.000327587127685547	-0.000365038302194579	-0.000327587127685547	-0.000327587127685547	-0.000327587127685547	-0.0002741280477494
917	-0.000805497169494629	-0.000805497169494629	-0.000805497169494629	-0.000827314222191597	-0.000805497169494629	-0.000805497169494629	-0.000805497169494629	-0.000639629899524152
918	-0.00114679336547852	-0.00114679336547852	-0.00114679336547852	-0.00114049799863113	-0.00114679336547852	-0.00114679336547852	-0.00114679336547852	-0.00104022608138621
919	-0.000535726547241211	-0.000535726547241211	-0.000535726547241211	-0.000536220465706996	-0.000535726547241211	-0.000535726547241211	-0.000535726547241211	-0.000468840764369816
920	0.000728130340576172	0.000728130340576172	0.000728130340576172	0.000706433664364998	0.000728130340576172	0.000728130340576172	0.000728130340576172	0.000768916681408882
921	0.00100433826446533	0.00100433826446533	0.00100433826446533	0.00107985945056072	0.00100433826446533	0.00100433826446533	0.00100433826446533	0.00113677233457565
922	0.000922441482543945	0.000922441482543945	0.000922441482543945	0.00091679339293851	0.000922441482543945	0.000922441482543945	0.000922441482543945	0.00104696827474982
923	0.000865697860717773	0.000865697860717773	0.000865697860717773	0.000631425669842365	0.000865697860717773	0.000865697860717773	0.000865697860717773	0.000907081004697829
924	0.000427126884460449	0.000427126884460449	0.000427126884460449	0.000634134612761085	0.000427126884460449	0.000427126884460449	0.000427126884460449	0.000464833108708262
925	0.00100564956665039	0.00100564956665039	0.00100564956665039	0.00111482888800775	0.00100564956665039	0.00100564956665039	0.00100564956665039	0.000952187518123537
926	0.00180411338806152	0.00180411338806152	0.00180411338806152	0.00167152867013607	0.00180411338806152	0.00180411338806152	0.00180411338806152	0.00171276065520942
927	0.00187027454376221	0.00187027454376221	0.00187027454376221	0.00182371957242038	0.00187027454376221	0.00187027454376221	0.00187027454376221	0.00164136639796197
928	0.00133538246154785	0.00133538246154785	0.00133538246154785	0.00134807471548448	0.00133538246154785	0.00133538246154785	0.00133538246154785	0.00108022755011916
929	0.000406742095947266	0.000406742095947266	0.000406742095947266	0.000500074083077135	0.000406742095947266	0.000406742095947266	0.000406742095947266	0.000237861298955977
930	-9.47713851928711e-05	-9.47713851928711e-05	-9.47713851928711e-05	-0.000145572125317835	-9.47713851928711e-05	0	-9.47713851928711e-05	-0.000145241210702807
931	-0.00046992301940918	-0.00046992301940918	-0.00046992301940918	-0.000578616604938389	-0.00046992301940918	-0.00046992301940918	-0.00046992301940918	-0.000358030258212239
932	-0.000922322273254395	-0.000922322273254395	-0.000922322273254395	-0.000898371548198377	-0.000922322273254395	-0.000922322273254395	-0.000922322273254395	-0.000897818128578365
933	-0.000834822654724121	-0.000834822654724121	-0.000834822654724121	-0.000734644172838973	-0.000834822654724121	-0.000834822654724121	-0.000834822654724121	-0.00093535752967
934	-0.000481724739074707	-0.000481724739074707	-0.000481724739074707	-0.000502031764264689	-0.000481724739074707	-0.000481724739074707	-0.000481724739074707	-0.00055945198982954
935	-0.000826001167297363	-0.000826001167297363	-0.000826001167297363	-0.000874563165304834	-0.000826001167297363	-0.000826001167297363	-0.000826001167297363	-0.000784489093348384
936	-0.00165688991546631	-0.00165688991546631	-0.00165688991546631	-0.00154924454683226	-0.00165688991546631	-0.00165688991546631	-0.00165688991546631	-0.00148313166573644
937	-0.00201892852783203	-0.00201892852783203	-0.00201892852783203	-0.00200819950704114	-0.00201892852783203	-0.00201892852783203	-0.00201892852783203	-0.00177666638046503
938	-0.0024491548538208	-0.0024491548538208	-0.0024491548538208	-0.00255150881067522	-0.0024491548538208	-0.0024491548538208	-0.0024491548538208	-0.00216412264853716
939	-0.00285780429840088	-0.00285780429840088	-0.00285780429840088	-0.00280441321014409	-0.00285780429840088	-0.00285780429840088	-0.00285780429840088	-0.00265956064686179
940	-0.00242865085601807	-0.00242865085601807	-0.00242865085601807	-0.00245064542856348	-0.00242865085601807	-0.00242865085601807	-0.00242865085601807	-0.0023075973149389
941	-0.00178778171539307	-0.00178778171539307	-0.00178778171539307	-0.0018795715942449	-0.00178778171539307	-0.00178778171539307	-0.00178778171539307	-0.00167556293308735
942	-0.00125181674957275	-0.00125181674957275	-0.00125181674957275	-0.00114401128975342	-0.00125181674957275	-0.00125181674957275	-0.00125181674957275	-0.00111416284926236
943	-0.000827312469482422	-0.000827312469482422	-0.000827312469482422	-0.000713791883061821	-0.000827312469482422	-0.000827312469482422	-0.000827312469482422	-0.000613514101132751
944	-0.000739455223083496	-0.000739455223083496	-0.000739455223083496	-0.00084894622864263	-0.000739455223083496	-0.000739455223083496	-0.000739455223083496	-0.00061300047673285
945	-0.000818133354187012	-0.000818133354187012	-0.000818133354187012	-0.000881109262735398	-0.000818133354187012	-0.000818133354187012	-0.000818133354187012	-0.000836742285173386
946	-0.00076448917388916	-0.00076448917388916	-0.00076448917388916	-0.000705022130927986	-0.00076448917388916	-0.00076448917388916	-0.00076448917388916	-0.000929108588024974
947	-0.000483036041259766	-0.000483036041259766	-0.000483036041259766	-0.000488042647855378	-0.000483036041259766	-0.000483036041259766	-0.000483036041259766	-0.000653913477435708
948	8.4996223449707e-05	8.4996223449707e-05	8.4996223449707e-05	6.3410120309655e-05	8.4996223449707e-05	0	8.4996223449707e-05	4.00599092245102e-05
949	0.000895261764526367	0.000895261764526367	0.000895261764526367	0.000902377595071911	0.000895261764526367	0.000895261764526367	0.000895261764526367	0.000866707123350352
950	0.00167453289031982	0.00167453289031982	0.00167453289031982	0.00166936895032414	0.00167453289031982	0.00167453289031982	0.00167453289031982	0.00159882847219706
951	0.00225448608398438	0.00225448608398438	0.00225448608398438	0.00225986468358853	0.00225448608398438	0.00225448608398438	0.00225448608398438	0.00219546863809228
952	0.00254189968109131	0.00254189968109131	0.00254189968109131	0.00253726830894886	0.00254189968109131	0.00254189968109131	0.00254189968109131	0.00257508014328778
953	0.00245141983032227	0.00245141983032227	0.00245141983032227	0.00250268154934895	0.00245141983032227	0.00245141983032227	0.00245141983032227	0.00249069090932608
954	0.00235533714294434	0.00235533714294434	0.00235533714294434	0.0023812390973389	0.00235533714294434	0.00235533714294434	0.00235533714294434	0.00228643184527755
955	0.00188696384429932	0.00188696384429932	0.00188696384429932	0.00181307350105896	0.00188696384429932	0.00188696384429932	0.00188696384429932	0.0018492725212127
956	0.000494599342346191	0.000494599342346191	0.000494599342346191	0.000465604372424014	0.000494599342346191	0.000494599342346191	0.000494599342346191	0.000575653626583517
957	-0.000846624374389648	-0.000846624374389648	-0.000846624374389648	-0.000767088124024432	-0.000846624374389648	-0.000846624374389648	-0.000846624374389648	-0.000571022392250597
958	-0.000998973846435547	-0.000998973846435547	-0.000998973846435547	-0.000944978776237494	-0.000998973846435547	-0.000998973846435547	-0.000998973846435547	-0.000706474354956299
959	-0.000786185264587402	-0.000786185264587402	-0.000786185264587402	-0.00085510719824406	-0.000786185264587402	-0.000786185264587402	-0.000786185264587402	-0.000650214846245944
960	-0.00121057033538818	-0.00121057033538818	-0.00121057033538818	-0.00122749628167921	-0.00121057033538818	-0.00121057033538818	-0.00121057033538818	-0.00116929947398603
961	-0.00216042995452881	-0.00216042995452881	-0.00216042995452881	-0.00218742182260713	-0.00216042995452881	-0.00216042995452881	-0.00216042995452881	-0.00206902413628995
962	-0.00318348407745361	-0.00318348407745361	-0.00318348407745361	-0.00322617361706481	-0.00318348407745361	-0.00318348407745361	-0.00318348407745361	-0.00296907359734178
963	-0.00375771522521973	-0.00375771522521973	-0.00375771522521973	-0.00378116617242411	-0.00375771522521973	-0.00375771522521973	-0.00375771522521973	-0.00352064240723848
964	-0.00356626510620117	-0.00356626510620117	-0.00356626510620117	-0.00347261554295607	-0.00356626510620117	-0.00356626510620117	-0.00356626510620117	-0.00332551868632436
965	-0.00263369083404541	-0.00263369083404541	-0.00263369083404541	-0.00261463016707982	-0.00263369083404541	-0.00263369083404541	-0.00263369083404541	-0.00255477521568537
966	-0.00199711322784424	-0.00199711322784424	-0.00199711322784424	-0.00203980879091603	-0.00199711322784424	-0.00199711322784424	-0.00199711322784424	-0.00198465818539262
967	-0.0020986795425415	-0.0020986795425415	-0.0020986795425415	-0.00206645973418647	-0.0020986795425415	-0.0020986795425415	-0.0020986795425415	-0.00209412584081292
968	-0.00239801406860352	-0.00239801406860352	-0.00239801406860352	-0.00239107794432014	-0.00239801406860352	-0.00239801406860352	-0.00239801406860352	-0.00243766396306455
969	-0.00250303745269775	-0.00250303745269775	-0.00250303745269775	-0.0025033441835189	-0.00250303745269775	-0.00250303745269775	-0.00250303745269775	-0.0024198719765991
970	-0.00227701663970947	-0.00227701663970947	-0.00227701663970947	-0.00225520912358432	-0.00227701663970947	-0.00227701663970947	-0.00227701663970947	-0.00211546756327152
971	-0.00201189517974854	-0.00201189517974854	-0.00201189517974854	-0.00204139399313298	-0.00201189517974854	-0.00201189517974854	-0.00201189517974854	-0.00194061268121004
972	-0.00210011005401611	-0.00210011005401611	-0.00210011005401611	-0.00210312163676758	-0.00210011005401611	-0.00210011005401611	-0.00210011005401611	-0.00212486321106553
973	-0.00231683254241943	-0.00231683254241943	-0.00231683254241943	-0.00233984109478372	-0.00231683254241943	-0.00231683254241943	-0.00231683254241943	-0.00235769106075168
974	-0.00254333019256592	-0.00254333019256592	-0.00254333019256592	-0.00251688610085931	-0.00254333019256592	-0.00254333019256592	-0.00254333019256592	-0.00253008166328073
975	-0.00280237197875977	-0.00280237197875977	-0.00280237197875977	-0.00275098364966938	-0.00280237197875977	-0.00280237197875977	-0.00280237197875977	-0.00273010367527604
976	-0.00283467769622803	-0.00283467769622803	-0.00283467769622803	-0.0029516324290395	-0.00283467769622803	-0.00283467769622803	-0.00283467769622803	-0.00272563146427274
977	-0.0028003454208374	-0.0028003454208374	-0.0028003454208374	-0.00279806785357806	-0.0028003454208374	-0.0028003454208374	-0.0028003454208374	-0.00269875163212419
978	-0.00271689891815186	-0.00271689891815186	-0.00271689891815186	-0.00264670860393371	-0.00271689891815186	-0.00271689891815186	-0.00271689891815186	-0.00266540423035622
979	-0.00250005722045898	-0.00250005722045898	-0.00250005722045898	-0.00261783426554824	-0.00250005722045898	-0.00250005722045898	-0.00250005722045898	-0.0024223243817687
980	-0.00227916240692139	-0.00227916240692139	-0.00227916240692139	-0.00223263498331727	-0.00227916240692139	-0.00227916240692139	-0.00227916240692139	-0.00220500444993377
981	-0.00201380252838135	-0.00201380252838135	-0.00201380252838135	-0.00193935723061795	-0.00201380252838135	-0.00201380252838135	-0.00201380252838135	-0.00196956330910325
982	-0.00155484676361084	-0.00155484676361084	-0.00155484676361084	-0.00164987957949371	-0.00155484676361084	-0.00155484676361084	-0.00155484676361084	-0.00156761717516929
983	-0.00103878974914551	-0.00103878974914551	-0.00103878974914551	-0.00105092526911732	-0.00103878974914551	-0.00103878974914551	-0.00103878974914551	-0.00117732572834939
984	-0.000839829444885254	-0.000839829444885254	-0.000839829444885254	-0.000799638413436414	-0.000839829444885254	-0.000839829444885254	-0.000839829444885254	-0.000950166315305978
985	-0.000847101211547852	-0.000847101211547852	-0.000847101211547852	-0.000815074568031624	-0.000847101211547852	-0.000847101211547852	-0.000847101211547852	-0.000849439587909728
986	-0.000938534736633301	-0.000938534736633301	-0.000938534736633301	-0.000978616480866617	-0.000938534736633301	-0.000938534736633301	-0.000938534736633301	-0.000921525643207133
987	-0.00101387500762939	-0.00101387500762939	-0.00101387500762939	-0.00103189556115469	-0.00101387500762939	-0.00101387500762939	-0.00101387500762939	-0.00101191410794854
988	-0.000683784484863281	-0.000683784484863281	-0.000683784484863281	-0.000629265529847535	-0.000683784484863281	-0.000683784484863281	-0.000683784484863281	-0.00072219391586259
989	-0.000189900398254395	-0.000189900398254395	-0.000189900398254395	-0.000168399521919531	-0.000189900398254395	0	-0.000189900398254395	-0.000234797596931458
990	0.000232696533203125	0.000232696533203125	0.000232696533203125	0.000246501498575613	0.000232696533203125	0	0.000232696533203125	0.000265839917119592
991	0.000705838203430176	0.000705838203430176	0.000705838203430176	0.000702927436608763	0.000705838203430176	0.000705838203430176	0.000705838203430176	0.000797385699115694
992	0.00111913681030273	0.00111913681030273	0.00111913681030273	0.0010702129645941	0.00111913681030273	0.00111913681030273	0.00111913681030273	0.00112084555439651
993	0.00122618675231934	0.00122618675231934	0.00122618675231934	0.00123349958034674	0.00122618675231934	0.00122618675231934	0.00122618675231934	0.00119263492524624
994	0.00107741355895996	0.00107741355895996	0.00107741355895996	0.00108959011452937	0.00107741355895996	0.00107741355895996	0.00107741355895996	0.00112418958451599
995	0.000902533531188965	0.000902533531188965	0.000902533531188965	0.00090079692758665	0.000902533531188965	0.000902533531188965	0.000902533531188965	0.000992294633761048
996	0.000708699226379395	0.000708699226379395	0.000708699226379395	0.000770786678672673	0.000708699226379395	0.000708699226379395	0.000708699226379395	0.000726055004633963
997	0.000663161277770996	0.000663161277770996	0.000663161277770996	0.000633747205620112	0.000663161277770996	0.000663161277770996	0.000663161277770996	0.000572655641008168
998	0.000735878944396973	0.000735878944396973	0.000735878944396973	0.000688740039517258	0.000735878944396973	0.000735878944396973	0.000735878944396973	0.000753969128709286
999	0.000505328178405762	0.000505328178405762	0.000505328178405762	0.000527364163741758	0.000505328178405762	0.000505328178405762	0.000505328178405762	0.000672226480673999
1000	2.76565551757812e-05	2.76565551757812e-05	2.76565551757812e-05	6.184406861173e-06	2.76565551757812e-05	0	2.76565551757812e-05	0.000224533723667264
1001	-0.000307083129882812	-0.000307083129882812	-0.000307083129882812	-0.000331256931798327	-0.000307083129882812	-0.000307083129882812	-0.000307083129882812	-0.000127383391372859
1002	-0.000378966331481934	-0.000378966331481934	-0.000378966331481934	-0.000358098963321766	-0.000378966331481934	-0.000378966331481934	-0.000378966331481934	-0.000215090316487476
1003	-0.000174880027770996	-0.000174880027770996	-0.000174880027770996	-0.000144775928487675	-0.000174880027770996	0	-0.000174880027770996	-6.08287518844008e-06
1004	5.76972961425781e-05	5.76972961425781e-05	5.76972961425781e-05	7.55519638933513e-05	5.76972961425781e-05	0	5.76972961425781e-05	0.000196370659978129
1005	0.000115633010864258	0.000115633010864258	0.000115633010864258	9.07219191360699e-05	0.000115633010864258	0	0.000115633010864258	0.000204592550289817
1006	0.000221133232116699	0.000221133232116699	0.000221133232116699	0.000189022315912778	0.000221133232116699	0	0.000221133232116699	0.000274239282589406
1007	0.000448703765869141	0.000448703765869141	0.000448703765869141	0.000430434317124969	0.000448703765869141	0.000448703765869141	0.000448703765869141	0.000505072879604995
1008	0.000533461570739746	0.000533461570739746	0.000533461570739746	0.000592309242390578	0.000533461570739746	0.000533461570739746	0.000533461570739746	0.000621365150436759
1009	0.000465273857116699	0.000465273857116699	0.000465273857116699	0.000457758512333397	0.000465273857116699	0.000465273857116699	0.000465273857116699	0.000483884592540562
1010	0.000353693962097168	0.000353693962097168	0.000353693962097168	0.000260557531953615	0.000353693962097168	0.000353693962097168	0.000353693962097168	0.000306782283587381
1011	0.000251054763793945	0.000251054763793945	0.000251054763793945	0.00022360888355259	0.000251054763793945	0	0.000251054763793945	0.000284617417491972
1012	0.00026547908782959	0.00026547908782959	0.00026547908782959	0.000315124567874521	0.00026547908782959	0.00026547908782959	0.00026547908782959	0.000373584043700248
1013	0.000357747077941895	0.000357747077941895	0.000357747077941895	0.000437563602817202	0.000357747077941895	0.000357747077941895	0.000357747077941895	0.000437745969975367
1014	0.000529766082763672	0.000529766082763672	0.000529766082763672	0.00053239925898134	0.000529766082763672	0.000529766082763672	0.000529766082763672	0.000615751720033586
1015	0.000667214393615723	0.000667214393615723	0.000667214393615723	0.000594123034287833	0.000667214393615723	0.000667214393615723	0.000667214393615723	0.000822026748210192
1016	0.000692605972290039	0.000692605972290039	0.000692605972290039	0.000694955209120312	0.000692605972290039	0.000692605972290039	0.000692605972290039	0.000798613298684359
1017	0.000687599182128906	0.000687599182128906	0.000687599182128906	0.000765179261670732	0.000687599182128906	0.000687599182128906	0.000687599182128906	0.000779422232881188
1018	0.000767350196838379	0.000767350196838379	0.000767350196838379	0.00076728552459414	0.000767350196838379	0.000767350196838379	0.000767350196838379	0.000911529408767819
1019	0.00099647045135498	0.00099647045135498	0.00099647045135498	0.000910217409833353	0.00099647045135498	0.00099647045135498	0.00099647045135498	0.00109637994319201
1020	0.00107932090759277	0.00107932090759277	0.00107932090759277	0.00110012566646667	0.00107932090759277	0.00107932090759277	0.00107932090759277	0.00107344903517514
1021	0.000865578651428223	0.000865578651428223	0.000865578651428223	0.000826745840280934	0.000865578651428223	0.000865578651428223	0.000865578651428223	0.00076952192466706
1022	0.000490188598632812	0.000490188598632812	0.000490188598632812	0.000564555663886444	0.000490188598632812	0.000490188598632812	0.000490188598632812	0.000455556291854009
1023	0.000118613243103027	0.000118613243103027	0.000118613243103027	7.71583844470124e-05	0.000118613243103027	0	0.000118613243103027	0.000122720433864743
1024	-3.5405158996582e-05	-3.5405158996582e-05	-3.5405158996582e-05	-2.81304472373063e-05	-3.5405158996582e-05	0	-3.5405158996582e-05	-0.000121791890705936
1025	1.32322311401367e-05	1.32322311401367e-05	1.32322311401367e-05	-8.9564568009197e-07	1.32322311401367e-05	0	1.32322311401367e-05	-0.000131594613776542
1026	5.88893890380859e-05	5.88893890380859e-05	5.88893890380859e-05	6.45347674636406e-05	5.88893890380859e-05	0	5.88893890380859e-05	-1.1859432561323e-05
1027	-5.84125518798828e-06	-5.84125518798828e-06	-5.84125518798828e-06	6.12131062951106e-05	-5.84125518798828e-06	0	-5.84125518798828e-06	5.28452801518142e-05
1028	-0.000120997428894043	-0.000120997428894043	-0.000120997428894043	-0.000193691014417798	-0.000120997428894043	0	-0.000120997428894043	-2.85437599814031e-05
1029	-0.000176191329956055	-0.000176191329956055	-0.000176191329956055	-0.000203381719925865	-0.000176191329956055	0	-0.000176191329956055	-6.53487149975263e-05
1030	-0.000165224075317383	-0.000165224075317383	-0.000165224075317383	-0.000103402163678696	-0.000165224075317383	0	-0.000165224075317383	-0.000107428662886377
1031	-4.45842742919922e-05	-4.45842742919922e-05	-4.45842742919922e-05	-4.39608478277552e-05	-4.45842742919922e-05	0	-4.45842742919922e-05	-3.05098437820561e-05
1032	0.00011134147644043	0.00011134147644043	0.00011134147644043	5.07203839715547e-05	0.00011134147644043	0	0.00011134147644043	0.000155867834109813
1033	0.000109672546386719	0.000109672546386719	0.000109672546386719	1.6219200289928e-05	0.000109672546386719	0	0.000109672546386719	-3.44796280842274e-05
1034	7.09295272827148e-05	7.09295272827148e-05	7.09295272827148e-05	9.60866976388246e-05	7.09295272827148e-05	0	7.09295272827148e-05	-0.000208585624932311
1035	0.000136613845825195	0.000136613845825195	0.000136613845825195	0.000260066132767022	0.000136613845825195	0	0.000136613845825195	3.3540214644745e-05
1036	0.000302433967590332	0.000302433967590332	0.000302433967590332	0.000308836153845621	0.000302433967590332	0.000302433967590332	0.000302433967590332	0.000256949511822313
1037	0.000462055206298828	0.000462055206298828	0.000462055206298828	0.000336713612487891	0.000462055206298828	0.000462055206298828	0.000462055206298828	0.000255575927440077
1038	0.000537633895874023	0.000537633895874023	0.000537633895874023	0.000498451872225991	0.000537633895874023	0.000537633895874023	0.000537633895874023	0.000276222883258015
1039	0.000710964202880859	0.000710964202880859	0.000710964202880859	0.000846046103976432	0.000710964202880859	0.000710964202880859	0.000710964202880859	0.000540337874554098
1040	0.00106000900268555	0.00106000900268555	0.00106000900268555	0.00102902937572609	0.00106000900268555	0.00106000900268555	0.00106000900268555	0.00104342098347843
1041	0.00138187408447266	0.00138187408447266	0.00138187408447266	0.00136479746751909	0.00138187408447266	0.00138187408447266	0.00138187408447266	0.00157317460980266
1042	0.00153768062591553	0.00153768062591553	0.00153768062591553	0.00152846386659513	0.00153768062591553	0.00153768062591553	0.00153768062591553	0.00174050009809434
1043	0.00151598453521729	0.00151598453521729	0.00151598453521729	0.00149628105030862	0.00151598453521729	0.00151598453521729	0.00151598453521729	0.00163281406275928
1044	0.00140511989593506	0.00140511989593506	0.00140511989593506	0.00146646069675722	0.00140511989593506	0.00140511989593506	0.00140511989593506	0.00152830383740366
1045	0.00132763385772705	0.00132763385772705	0.00132763385772705	0.00132072192675539	0.00132763385772705	0.00132763385772705	0.00132763385772705	0.00144173938315362
1046	0.00134694576263428	0.00134694576263428	0.00134694576263428	0.00127105145546644	0.00134694576263428	0.00134694576263428	0.00134694576263428	0.00150146381929517
1047	0.00137794017791748	0.00137794017791748	0.00137794017791748	0.00136918068496258	0.00137794017791748	0.00137794017791748	0.00137794017791748	0.00153079861775041
1048	0.00135564804077148	0.00135564804077148	0.00135564804077148	0.00142614095843081	0.00135564804077148	0.00135564804077148	0.00135564804077148	0.00146357296034694
1049	0.00133359432220459	0.00133359432220459	0.00133359432220459	0.001368731648501	0.00133359432220459	0.00133359432220459	0.00133359432220459	0.00137142650783062
1050	0.00119996070861816	0.00119996070861816	0.00119996070861816	0.00116594038582475	0.00119996070861816	0.00119996070861816	0.00119996070861816	0.00111026421654969
1051	0.00097346305847168	0.00097346305847168	0.00097346305847168	0.000971322454902328	0.00097346305847168	0.00097346305847168	0.00097346305847168	0.000877737475093454
1052	0.000926613807678223	0.000926613807678223	0.000926613807678223	0.000996301138106741	0.000926613807678223	0.000926613807678223	0.000926613807678223	0.000826660660095513
1053	0.00103914737701416	0.00103914737701416	0.00103914737701416	0.00107427903194141	0.00103914737701416	0.00103914737701416	0.00103914737701416	0.000937380245886743
1054	0.00110495090484619	0.00110495090484619	0.00110495090484619	0.00105972176058368	0.00110495090484619	0.00110495090484619	0.00110495090484619	0.00113393645733595
1055	0.00115585327148438	0.00115585327148438	0.00115585327148438	0.00112559646411553	0.00115585327148438	0.00115585327148438	0.00115585327148438	0.00127836794126779
1056	0.00116813182830811	0.00116813182830811	0.00116813182830811	0.00125028545332748	0.00116813182830811	0.00116813182830811	0.00116813182830811	0.00132936926092952
1057	0.00122988224029541	0.00122988224029541	0.00122988224029541	0.00125547623905877	0.00122988224029541	0.00122988224029541	0.00122988224029541	0.00143273815046996
1058	0.00140595436096191	0.00140595436096191	0.00140595436096191	0.00129475822007275	0.00140595436096191	0.00140595436096191	0.00140595436096191	0.00158159178681672
1059	0.00133693218231201	0.00133693218231201	0.00133693218231201	0.00133184728238425	0.00133693218231201	0.00133693218231201	0.00133693218231201	0.00129615562036633
1060	0.000945210456848145	0.000945210456848145	0.000945210456848145	0.000950877689407416	0.000945210456848145	0.000945210456848145	0.000945210456848145	0.000803411472588778
1061	0.00043332576751709	0.00043332576751709	0.00043332576751709	0.000362389595058516	0.00043332576751709	0.00043332576751709	0.00043332576751709	0.000426183978561312
1062	-5.35249710083008e-05	-5.35249710083008e-05	-5.35249710083008e-05	-8.75269881756296e-05	-5.35249710083008e-05	0	-5.35249710083008e-05	-7.05147394910455e-05
1063	-0.00036168098449707	-0.00036168098449707	-0.00036168098449707	-0.000340838475004322	-0.00036168098449707	-0.00036168098449707	-0.00036168098449707	-0.000425930105848238
1064	-0.00048673152923584	-0.00048673152923584	-0.00048673152923584	-0.000380869810690659	-0.00048673152923584	-0.00048673152923584	-0.00048673152923584	-0.000618308433331549
1065	-0.000611662864685059	-0.000611662864685059	-0.000611662864685059	-0.000603759065121214	-0.000611662864685059	-0.000611662864685059	-0.000611662864685059	-0.000759117770940065
1066	-0.000693082809448242	-0.000693082809448242	-0.000693082809448242	-0.000669835729540272	-0.000693082809448242	-0.000693082809448242	-0.000693082809448242	-0.000798469642177224
1067	-0.000469565391540527	-0.000469565391540527	-0.000469565391540527	-0.000438975084411669	-0.000469565391540527	-0.000469565391540527	-0.000469565391540527	-0.000651561422273517
1068	-0.000155210494995117	-0.000155210494995117	-0.000155210494995117	-0.000199844164572865	-0.000155210494995117	0	-0.000155210494995117	-0.000269212410785258
1069	3.50475311279297e-05	3.50475311279297e-05	3.50475311279297e-05	1.60363056498014e-05	3.50475311279297e-05	0	3.50475311279297e-05	-8.00348789198324e-05
1070	0.000347614288330078	0.000347614288330078	0.000347614288330078	0.000318051102805926	0.000347614288330078	0.000347614288330078	0.000347614288330078	0.000133402703795582
1071	0.000617742538452148	0.000617742538452148	0.000617742538452148	0.000494165003897874	0.000617742538452148	0.000617742538452148	0.000617742538452148	0.000465710822027177
1072	0.000511765480041504	0.000511765480041504	0.000511765480041504	0.000441400058538683	0.000511765480041504	0.000511765480041504	0.000511765480041504	0.000437693350249901
1073	0.000154256820678711	0.000154256820678711	0.000154256820678711	0.00021612278590596	0.000154256820678711	0	0.000154256820678711	0.000133592257043347
1074	-0.000244736671447754	-0.000244736671447754	-0.000244736671447754	-0.000142032961392867	-0.000244736671447754	0	-0.000244736671447754	-0.000379822915419936
1075	-0.000527143478393555	-0.000527143478393555	-0.000527143478393555	-0.000437098267147466	-0.000527143478393555	-0.000527143478393555	-0.000527143478393555	-0.000747260288335383
1076	-0.000627517700195312	-0.000627517700195312	-0.000627517700195312	-0.000650184350026728	-0.000627517700195312	-0.000627517700195312	-0.000627517700195312	-0.000780201109591872
1077	-0.000650167465209961	-0.000650167465209961	-0.000650167465209961	-0.000755333112474849	-0.000650167465209961	-0.000650167465209961	-0.000650167465209961	-0.000796819920651615
1078	-0.00073397159576416	-0.00073397159576416	-0.00073397159576416	-0.000747669477840363	-0.00073397159576416	-0.00073397159576416	-0.00073397159576416	-0.000822828034870327
1079	-0.000848531723022461	-0.000848531723022461	-0.000848531723022461	-0.000789874515310732	-0.000848531723022461	-0.000848531723022461	-0.000848531723022461	-0.000870611518621445
1080	-0.000880241394042969	-0.000880241394042969	-0.000880241394042969	-0.00095403653313002	-0.000880241394042969	-0.000880241394042969	-0.000880241394042969	-0.000803311006166041
1081	-0.000673532485961914	-0.000673532485961914	-0.000673532485961914	-0.000672229518394387	-0.000673532485961914	-0.000673532485961914	-0.000673532485961914	-0.000643296807538718
1082	-0.00030362606048584	-0.00030362606048584	-0.00030362606048584	-0.000304017714997194	-0.00030362606048584	-0.00030362606048584	-0.00030362606048584	-0.000481270137242973
1083	7.66515731811523e-05	7.66515731811523e-05	7.66515731811523e-05	0.000226225767474943	7.66515731811523e-05	0	7.66515731811523e-05	-0.000124751881230623
1084	0.000360965728759766	0.000360965728759766	0.000360965728759766	0.000228683025313346	0.000360965728759766	0.000360965728759766	0.000360965728759766	0.000220568617805839
1085	0.000245928764343262	0.000245928764343262	0.000245928764343262	0.000127602292861148	0.000245928764343262	0	0.000245928764343262	7.34888599254191e-05
1086	-0.0001373291015625	-0.0001373291015625	-0.0001373291015625	-3.02688100655106e-05	-0.0001373291015625	0	-0.0001373291015625	-0.000293912773486227
1087	-7.17639923095703e-05	-7.17639923095703e-05	-7.17639923095703e-05	-5.32784956233647e-05	-7.17639923095703e-05	0	-7.17639923095703e-05	-0.000110950975795276
1088	0.00019991397857666	0.00019991397857666	0.00019991397857666	0.000230971037924743	0.00019991397857666	0	0.00019991397857666	0.000241458386881277
1089	0.00019538402557373	0.00019538402557373	0.00019538402557373	0.000123374945218609	0.00019538402557373	0	0.00019538402557373	0.000212882689083926
1090	-1.2516975402832e-05	-1.2516975402832e-05	-1.2516975402832e-05	-0.000142160088183638	-1.2516975402832e-05	0	-1.2516975402832e-05	-0.00010525417746976
1091	-0.000434398651123047	-0.000434398651123047	-0.000434398651123047	-0.000269859456860668	-0.000434398651123047	-0.000434398651123047	-0.000434398651123047	-0.000543872127309442
1092	-0.000360965728759766	-0.000360965728759766	-0.000360965728759766	-0.000254092138407334	-0.000360965728759766	-0.000360965728759766	-0.000360965728759766	-0.000339863996487111
1093	1.83582305908203e-05	1.83582305908203e-05	1.83582305908203e-05	-5.19207110018415e-05	1.83582305908203e-05	0	1.83582305908203e-05	0.000143938086694106
1094	-1.93119049072266e-05	-1.93119049072266e-05	-1.93119049072266e-05	-7.21775916517345e-05	-1.93119049072266e-05	0	-1.93119049072266e-05	3.63238214049488e-05
1095	-0.000141620635986328	-0.000141620635986328	-0.000141620635986328	-0.000250759950514493	-0.000141620635986328	0	-0.000141620635986328	-9.64597420534119e-05
1096	-0.000123977661132812	-0.000123977661132812	-0.000123977661132812	-9.32848153230402e-05	-0.000123977661132812	0	-0.000123977661132812	8.01275309640914e-05
1097	0.000153422355651855	0.000153422355651855	0.000153422355651855	0.000247990015186913	0.000153422355651855	0	0.000153422355651855	0.000430342362960801
1098	0.000449776649475098	0.000449776649475098	0.000449776649475098	0.000384906670487668	0.000449776649475098	0.000449776649475098	0.000449776649475098	0.000606111367233098
1099	0.00031888484954834	0.00031888484954834	0.00031888484954834	0.000318997092849939	0.00031888484954834	0.00031888484954834	0.00031888484954834	0.000360461679520085
1100	0.000198125839233398	0.000198125839233398	0.000198125839233398	0.000268705184793316	0.000198125839233398	0	0.000198125839233398	0.000212328537600115
1101	0.000673174858093262	0.000673174858093262	0.000673174858093262	0.000738486943025414	0.000673174858093262	0.000673174858093262	0.000673174858093262	0.000693902315106243
1102	0.00175321102142334	0.00175321102142334	0.00175321102142334	0.00164315196259927	0.00175321102142334	0.00175321102142334	0.00175321102142334	0.00179559830576181
1103	0.00250577926635742	0.00250577926635742	0.00250577926635742	0.00236734214751208	0.00250577926635742	0.00250577926635742	0.00250577926635742	0.00253468053415418
1104	0.0021049976348877	0.0021049976348877	0.0021049976348877	0.00224335768025424	0.0021049976348877	0.0021049976348877	0.0021049976348877	0.00219535618089139
1105	0.0013662576675415	0.0013662576675415	0.0013662576675415	0.00150355421178505	0.0013662576675415	0.0013662576675415	0.0013662576675415	0.00142647488974035
1106	0.00106453895568848	0.00106453895568848	0.00106453895568848	0.000982773064416726	0.00106453895568848	0.00106453895568848	0.00106453895568848	0.0009633619338274
1107	0.00105464458465576	0.00105464458465576	0.00105464458465576	0.00106671635283142	0.00105464458465576	0.00105464458465576	0.00105464458465576	0.00101231574080884
1108	0.00143194198608398	0.00143194198608398	0.00143194198608398	0.0015084709856956	0.00143194198608398	0.00143194198608398	0.00143194198608398	0.0014143493026495
1109	0.00191175937652588	0.00191175937652588	0.00191175937652588	0.00186431751215221	0.00191175937652588	0.00191175937652588	0.00191175937652588	0.00187566108070314
1110	0.00217127799987793	0.00217127799987793	0.00217127799987793	0.00208407907887087	0.00217127799987793	0.00217127799987793	0.00217127799987793	0.00214997678995132
1111	0.00218641757965088	0.00218641757965088	0.00218641757965088	0.00214288353517649	0.00218641757965088	0.00218641757965088	0.00218641757965088	0.00205105566419661
1112	0.00177276134490967	0.00177276134490967	0.00177276134490967	0.00181124246642069	0.00177276134490967	0.00177276134490967	0.00177276134490967	0.00163380103185773
1113	0.00139617919921875	0.00139617919921875	0.00139617919921875	0.00143948969055942	0.00139617919921875	0.00139617919921875	0.00139617919921875	0.00129428948275745
1114	0.00127518177032471	0.00127518177032471	0.00127518177032471	0.00126738155811179	0.00127518177032471	0.00127518177032471	0.00127518177032471	0.00132515886798501
1115	0.00136327743530273	0.00136327743530273	0.00136327743530273	0.00140389970173668	0.00136327743530273	0.00136327743530273	0.00136327743530273	0.00147892523091286
1116	0.00131881237030029	0.00131881237030029	0.00131881237030029	0.00130501978853584	0.00131881237030029	0.00131881237030029	0.00131881237030029	0.00132148386910558
1117	0.000626444816589355	0.000626444816589355	0.000626444816589355	0.000574366435384637	0.000626444816589355	0.000626444816589355	0.000626444816589355	0.000714102876372635
1118	-4.29153442382812e-06	-4.29153442382812e-06	-4.29153442382812e-06	-3.98764459667978e-05	-4.29153442382812e-06	0	-4.29153442382812e-06	0.000123698730021715
1119	-0.000340700149536133	-0.000340700149536133	-0.000340700149536133	-0.000324001336341676	-0.000340700149536133	-0.000340700149536133	-0.000340700149536133	-0.000264839036390185
1120	-0.000710606575012207	-0.000710606575012207	-0.000710606575012207	-0.000663118087549361	-0.000710606575012207	-0.000710606575012207	-0.000710606575012207	-0.000569777505006641
1121	-0.000639915466308594	-0.000639915466308594	-0.000639915466308594	-0.000578251229164154	-0.000639915466308594	-0.000639915466308594	-0.000639915466308594	-0.000434726767707616
1122	-0.000657439231872559	-0.000657439231872559	-0.000657439231872559	-0.000708440281834599	-0.000657439231872559	-0.000657439231872559	-0.000657439231872559	-0.000488579506054521
1123	-0.00107252597808838	-0.00107252597808838	-0.00107252597808838	-0.00107539184786235	-0.00107252597808838	-0.00107252597808838	-0.00107252597808838	-0.00110536557622254
1124	-0.0011061429977417	-0.0011061429977417	-0.0011061429977417	-0.00106460560908109	-0.0011061429977417	-0.0011061429977417	-0.0011061429977417	-0.00129119167104363
1125	-0.000970363616943359	-0.000970363616943359	-0.000970363616943359	-0.00100058688373736	-0.000970363616943359	-0.000970363616943359	-0.000970363616943359	-0.00109801511280239
1126	-0.000780344009399414	-0.000780344009399414	-0.000780344009399414	-0.000709553288564049	-0.000780344009399414	-0.000780344009399414	-0.000780344009399414	-0.000766910205129534
1127	-0.000246167182922363	-0.000246167182922363	-0.000246167182922363	-0.000175839969019153	-0.000246167182922363	0	-0.000246167182922363	-0.00019948766566813
1128	-1.96695327758789e-05	-1.96695327758789e-05	-1.96695327758789e-05	-0.000124226823172582	-1.96695327758789e-05	0	-1.96695327758789e-05	-5.67812385270372e-05
1129	-0.000115752220153809	-0.000115752220153809	-0.000115752220153809	-0.000178950421947141	-0.000115752220153809	0	-0.000115752220153809	-0.000186220335308462
1130	0.000176906585693359	0.000176906585693359	0.000176906585693359	0.00011689334058429	0.000176906585693359	0	0.000176906585693359	0.000130074942717329
1131	0.000443696975708008	0.000443696975708008	0.000443696975708008	0.000383587772335992	0.000443696975708008	0.000443696975708008	0.000443696975708008	0.000366630061762407
1132	0.000445961952209473	0.000445961952209473	0.000445961952209473	0.000583932647408483	0.000445961952209473	0.000445961952209473	0.000445961952209473	0.00020573430811055
1133	0.000864028930664062	0.000864028930664062	0.000864028930664062	0.000988458773662663	0.000864028930664062	0.000864028930664062	0.000864028930664062	0.000594476528931409
1134	0.00178015232086182	0.00178015232086182	0.00178015232086182	0.00170866540469086	0.00178015232086182	0.00178015232086182	0.00178015232086182	0.0015888272318989
1135	0.00236845016479492	0.00236845016479492	0.00236845016479492	0.0022411021206909	0.00236845016479492	0.00236845016479492	0.00236845016479492	0.00221877777948976
1136	0.00208663940429688	0.00208663940429688	0.00208663940429688	0.0021260370308861	0.00208663940429688	0.00208663940429688	0.00208663940429688	0.0020164898596704
1137	0.00124907493591309	0.00124907493591309	0.00124907493591309	0.00136465631106711	0.00124907493591309	0.00124907493591309	0.00124907493591309	0.00120113836601377
1138	0.000726699829101562	0.000726699829101562	0.000726699829101562	0.000639625381354813	0.000726699829101562	0.000726699829101562	0.000726699829101562	0.000738956732675433
1139	0.00101387500762939	0.00101387500762939	0.00101387500762939	0.000878568970228699	0.00101387500762939	0.00101387500762939	0.00101387500762939	0.00110028381459415
1140	0.00126433372497559	0.00126433372497559	0.00126433372497559	0.00140308788212262	0.00126433372497559	0.00126433372497559	0.00126433372497559	0.0013781120069325
1141	0.000768423080444336	0.000768423080444336	0.000768423080444336	0.000737795129818066	0.000768423080444336	0.000768423080444336	0.000768423080444336	0.000860827683936805
1142	0.000304460525512695	0.000304460525512695	0.000304460525512695	0.000367171825540738	0.000304460525512695	0.000304460525512695	0.000304460525512695	0.000357583368895575
1143	0.00036919116973877	0.00036919116973877	0.00036919116973877	0.000252213268866903	0.00036919116973877	0.00036919116973877	0.00036919116973877	0.000510176410898566
1144	0.00019538402557373	0.00019538402557373	0.00019538402557373	0.000211877310105663	0.00019538402557373	0	0.00019538402557373	0.000327167334035039
1145	-0.000297665596008301	-0.000297665596008301	-0.000297665596008301	-0.000133524402821026	-0.000297665596008301	-0.000297665596008301	-0.000297665596008301	-0.000279841915471479
1146	-0.000459909439086914	-0.000459909439086914	-0.000459909439086914	-0.000427675441333007	-0.000459909439086914	-0.000459909439086914	-0.000459909439086914	-0.000389170716516674
1147	-0.000296592712402344	-0.000296592712402344	-0.000296592712402344	-0.000421181191412313	-0.000296592712402344	-0.000296592712402344	-0.000296592712402344	-0.000212762664887123
1148	-0.000189423561096191	-0.000189423561096191	-0.000189423561096191	-0.000233842664306621	-0.000189423561096191	0	-0.000189423561096191	-0.000162446434842423
1149	-0.000168085098266602	-0.000168085098266602	-0.000168085098266602	-5.59897611972825e-05	-0.000168085098266602	0	-0.000168085098266602	-0.000239601984503679
1150	4.76837158203125e-06	4.76837158203125e-06	4.76837158203125e-06	3.67598881987523e-05	4.76837158203125e-06	0	4.76837158203125e-06	-0.000180452771019191
1151	4.89950180053711e-05	4.89950180053711e-05	4.89950180053711e-05	3.97365180683861e-06	4.89950180053711e-05	0	4.89950180053711e-05	-3.40133410645649e-05
1152	-0.00025641918182373	-0.00025641918182373	-0.00025641918182373	-0.00031483201678172	-0.00025641918182373	-0.00025641918182373	-0.00025641918182373	-0.000255804363405332
1153	-0.000571966171264648	-0.000571966171264648	-0.000571966171264648	-0.000612044537581254	-0.000571966171264648	-0.000571966171264648	-0.000571966171264648	-0.000633048359304667
1154	-0.0007171630859375	-0.0007171630859375	-0.0007171630859375	-0.000700376394175911	-0.0007171630859375	-0.0007171630859375	-0.0007171630859375	-0.000872418517246842
1155	-0.000698685646057129	-0.000698685646057129	-0.000698685646057129	-0.000715032152678636	-0.000698685646057129	-0.000698685646057129	-0.000698685646057129	-0.000862870714627206
1156	-0.000547885894775391	-0.000547885894775391	-0.000547885894775391	-0.000621145346044383	-0.000547885894775391	-0.000547885894775391	-0.000547885894775391	-0.000617320358287543
1157	-0.00054323673248291	-0.00054323673248291	-0.00054323673248291	-0.000482751824219906	-0.00054323673248291	-0.00054323673248291	-0.00054323673248291	-0.000477932626381516
1158	-0.000467658042907715	-0.000467658042907715	-0.000467658042907715	-0.0004718233571132	-0.000467658042907715	-0.000467658042907715	-0.000467658042907715	-0.000375566130969673
1159	-0.000301718711853027	-0.000301718711853027	-0.000301718711853027	-0.000364442230589148	-0.000301718711853027	-0.000301718711853027	-0.000301718711853027	-0.000196327571757138
1160	-0.000279068946838379	-0.000279068946838379	-0.000279068946838379	-0.00019909009902549	-0.000279068946838379	-0.000279068946838379	-0.000279068946838379	-0.000154750276124105
1161	-0.000461459159851074	-0.000461459159851074	-0.000461459159851074	-0.000382437775556751	-0.000461459159851074	-0.000461459159851074	-0.000461459159851074	-0.000283702975139022
1162	-0.000607609748840332	-0.000607609748840332	-0.000607609748840332	-0.000671792874460271	-0.000607609748840332	-0.000607609748840332	-0.000607609748840332	-0.000388882268453017
1163	-0.000535130500793457	-0.000535130500793457	-0.000535130500793457	-0.000681165896881208	-0.000535130500793457	-0.000535130500793457	-0.000535130500793457	-0.000380476732971147
1164	-0.000694751739501953	-0.000694751739501953	-0.000694751739501953	-0.00064961807423597	-0.000694751739501953	-0.000694751739501953	-0.000694751739501953	-0.000527006050106138
1165	-0.00112128257751465	-0.00112128257751465	-0.00112128257751465	-0.000997187775604926	-0.00112128257751465	-0.00112128257751465	-0.00112128257751465	-0.00102191395126283
1166	-0.00148534774780273	-0.00148534774780273	-0.00148534774780273	-0.0014301076504883	-0.00148534774780273	-0.00148534774780273	-0.00148534774780273	-0.00148674799129367
1167	-0.00147294998168945	-0.00147294998168945	-0.00147294998168945	-0.00157386119612736	-0.00147294998168945	-0.00147294998168945	-0.00147294998168945	-0.00147855456452817
1168	-0.00138330459594727	-0.00138330459594727	-0.00138330459594727	-0.00146116011283598	-0.00138330459594727	-0.00138330459594727	-0.00138330459594727	-0.00132717145606875
1169	-0.0015181303024292	-0.0015181303024292	-0.0015181303024292	-0.0013490577035782	-0.0015181303024292	-0.0015181303024292	-0.0015181303024292	-0.00131729640997946
1170	-0.00131261348724365	-0.00131261348724365	-0.00131261348724365	-0.00123648772147046	-0.00131261348724365	-0.00131261348724365	-0.00131261348724365	-0.00110931973904371
1171	-0.000980854034423828	-0.000980854034423828	-0.000980854034423828	-0.00109971737471793	-0.000980854034423828	-0.000980854034423828	-0.000980854034423828	-0.000873367709573358
1172	-0.000815272331237793	-0.000815272331237793	-0.000815272331237793	-0.000956039392696614	-0.000815272331237793	-0.000815272331237793	-0.000815272331237793	-0.000751554151065648
1173	-0.000510692596435547	-0.000510692596435547	-0.000510692596435547	-0.000608822603515019	-0.000510692596435547	-0.000510692596435547	-0.000510692596435547	-0.000504995405208319
1174	-0.000389456748962402	-0.000389456748962402	-0.000389456748962402	-0.000278001545708559	-0.000389456748962402	-0.000389456748962402	-0.000389456748962402	-0.000345856853527948
1175	-0.000248908996582031	-0.000248908996582031	-0.000248908996582031	-0.000198935705737204	-0.000248908996582031	0	-0.000248908996582031	-0.000179891678271815
1176	-0.000114917755126953	-0.000114917755126953	-0.000114917755126953	-0.00016365160663453	-0.000114917755126953	0	-0.000114917755126953	6.55581097817048e-05
1177	-0.00019526481628418	-0.00019526481628418	-0.00019526481628418	-0.00021415883865076	-0.00019526481628418	0	-0.00019526481628418	-3.79865705326665e-05
1178	-0.000310897827148438	-0.000310897827148438	-0.000310897827148438	-0.000292935603288504	-0.000310897827148438	-0.000310897827148438	-0.000310897827148438	-0.0002408838190604
1179	-0.000262260437011719	-0.000262260437011719	-0.000262260437011719	-0.000187646347493911	-0.000262260437011719	-0.000262260437011719	-0.000262260437011719	-0.00014044824638404
1180	0.000102519989013672	0.000102519989013672	0.000102519989013672	8.59728826173155e-05	0.000102519989013672	0	0.000102519989013672	0.000191837607417256
1181	0.000559687614440918	0.000559687614440918	0.000559687614440918	0.000511892677481317	0.000559687614440918	0.000559687614440918	0.000559687614440918	0.000703360768966377
1182	0.000779390335083008	0.000779390335083008	0.000779390335083008	0.000768873811900588	0.000779390335083008	0.000779390335083008	0.000779390335083008	0.000974056718405336
1183	0.000321745872497559	0.000321745872497559	0.000321745872497559	0.000309572769595884	0.000321745872497559	0.000321745872497559	0.000321745872497559	0.000474522850709036
1184	-0.000587821006774902	-0.000587821006774902	-0.000587821006774902	-0.000587644675066964	-0.000587821006774902	-0.000587821006774902	-0.000587821006774902	-0.000458972121123224
1185	-0.00100016593933105	-0.00100016593933105	-0.00100016593933105	-0.000869834971115028	-0.00100016593933105	-0.00100016593933105	-0.00100016593933105	-0.000869406736455858
1186	-0.000503659248352051	-0.000503659248352051	-0.000503659248352051	-0.000515844734434439	-0.000503659248352051	-0.000503659248352051	-0.000503659248352051	-0.000488809891976416
1187	7.39097595214844e-06	7.39097595214844e-06	7.39097595214844e-06	-3.5820027147525e-05	7.39097595214844e-06	0	7.39097595214844e-06	8.34488891996443e-05
1188	0.000324249267578125	0.000324249267578125	0.000324249267578125	0.000412154892303977	0.000324249267578125	0.000324249267578125	0.000324249267578125	0.00054333230946213
1189	0.000359535217285156	0.000359535217285156	0.000359535217285156	0.000292375854270279	0.000359535217285156	0.000359535217285156	0.000359535217285156	0.000550991797354072
1190	-0.000343084335327148	-0.000343084335327148	-0.000343084335327148	-0.000453256049528198	-0.000343084335327148	-0.000343084335327148	-0.000343084335327148	-0.000253354810411111
1191	-0.000930547714233398	-0.000930547714233398	-0.000930547714233398	-0.0009281376412717	-0.000930547714233398	-0.000930547714233398	-0.000930547714233398	-0.00102372362744063
1192	-0.000710487365722656	-0.000710487365722656	-0.000710487365722656	-0.000632054383248961	-0.000710487365722656	-0.000710487365722656	-0.000710487365722656	-0.000871366239152849
1193	-4.8518180847168e-05	-4.8518180847168e-05	-4.8518180847168e-05	-6.96277649565988e-05	-4.8518180847168e-05	0	-4.8518180847168e-05	-0.000207589822821319
1194	0.00026404857635498	0.00026404857635498	0.00026404857635498	0.00021283999510017	0.00026404857635498	0.00026404857635498	0.00026404857635498	0.000142641001730226
1195	-4.16040420532227e-05	-4.16040420532227e-05	-4.16040420532227e-05	-8.72628821035641e-05	-4.16040420532227e-05	0	-4.16040420532227e-05	-0.000106036000943277
1196	-0.000610232353210449	-0.000610232353210449	-0.000610232353210449	-0.000654205230197274	-0.000610232353210449	-0.000610232353210449	-0.000610232353210449	-0.000704757694620639
1197	-0.000941157341003418	-0.000941157341003418	-0.000941157341003418	-0.000861242835125841	-0.000941157341003418	-0.000941157341003418	-0.000941157341003418	-0.00108307146001607
1198	-0.000705242156982422	-0.000705242156982422	-0.000705242156982422	-0.00074375613293974	-0.000705242156982422	-0.000705242156982422	-0.000705242156982422	-0.000821795780211687
1199	-0.00038456916809082	-0.00038456916809082	-0.00038456916809082	-0.000570830501354198	-0.00038456916809082	-0.00038456916809082	-0.00038456916809082	-0.000463968957774341
1200	-0.000487327575683594	-0.000487327575683594	-0.000487327575683594	-0.000316211725224483	-0.000487327575683594	-0.000487327575683594	-0.000487327575683594	-0.000529955606907606
1201	-0.000735163688659668	-0.000735163688659668	-0.000735163688659668	-0.000725368215072377	-0.000735163688659668	-0.000735163688659668	-0.000735163688659668	-0.000725260586477816
1202	-0.00109207630157471	-0.00109207630157471	-0.00109207630157471	-0.00116488730016926	-0.00109207630157471	-0.00109207630157471	-0.00109207630157471	-0.000983876176178455
1203	-0.00116550922393799	-0.00116550922393799	-0.00116550922393799	-0.00119072874663193	-0.00116550922393799	-0.00116550922393799	-0.00116550922393799	-0.00109541998244822
1204	-0.000690579414367676	-0.000690579414367676	-0.000690579414367676	-0.000708575025129451	-0.000690579414367676	-0.000690579414367676	-0.000690579414367676	-0.000715124711859971
1205	-4.63724136352539e-05	-4.63724136352539e-05	-4.63724136352539e-05	1.16799993377996e-05	-4.63724136352539e-05	0	-4.63724136352539e-05	-0.000167140911798924
1206	0.000310659408569336	0.000310659408569336	0.000310659408569336	0.000328987711364589	0.000310659408569336	0.000310659408569336	0.000310659408569336	0.000101786790764891
1207	-0.000103592872619629	-0.000103592872619629	-0.000103592872619629	-0.00011549198515743	-0.000103592872619629	0	-0.000103592872619629	-0.000241475703660399
1208	-0.000804543495178223	-0.000804543495178223	-0.000804543495178223	-0.000775064730073534	-0.000804543495178223	-0.000804543495178223	-0.000804543495178223	-0.000904272717889398
1209	-0.000960230827331543	-0.000960230827331543	-0.000960230827331543	-0.000924609974766892	-0.000960230827331543	-0.000960230827331543	-0.000960230827331543	-0.00099106680136174
1210	-0.000556707382202148	-0.000556707382202148	-0.000556707382202148	-0.000599201001104913	-0.000556707382202148	-0.000556707382202148	-0.000556707382202148	-0.000563071807846427
1211	-0.00033116340637207	-0.00033116340637207	-0.00033116340637207	-0.000361926704870585	-0.00033116340637207	-0.00033116340637207	-0.00033116340637207	-0.000332427385728806
1212	-0.000414609909057617	-0.000414609909057617	-0.000414609909057617	-0.000404676167652502	-0.000414609909057617	-0.000414609909057617	-0.000414609909057617	-0.00034320616396144
1213	-0.000467419624328613	-0.000467419624328613	-0.000467419624328613	-0.000456738861857742	-0.000467419624328613	-0.000467419624328613	-0.000467419624328613	-0.000415522867115214
1214	-0.000410199165344238	-0.000410199165344238	-0.000410199165344238	-0.00038288423969967	-0.000410199165344238	-0.000410199165344238	-0.000410199165344238	-0.000475963141070679
1215	-0.000378251075744629	-0.000378251075744629	-0.000378251075744629	-0.000423108537260534	-0.000378251075744629	-0.000378251075744629	-0.000378251075744629	-0.000455655535915866
1216	-0.000455260276794434	-0.000455260276794434	-0.000455260276794434	-0.000480954543713399	-0.000455260276794434	-0.000455260276794434	-0.000455260276794434	-0.000519885215908289
1217	-0.000395298004150391	-0.000395298004150391	-0.000395298004150391	-0.000339111069321521	-0.000395298004150391	-0.000395298004150391	-0.000395298004150391	-0.00045619736192748
1218	-2.25305557250977e-05	-2.25305557250977e-05	-2.25305557250977e-05	-6.26670974009849e-05	-2.25305557250977e-05	0	-2.25305557250977e-05	-5.51065604668111e-05
1219	0.000313043594360352	0.000313043594360352	0.000313043594360352	0.000265025963276527	0.000313043594360352	0.000313043594360352	0.000313043594360352	0.000177525522303768
1220	0.000400662422180176	0.000400662422180176	0.000400662422180176	0.000416936267651359	0.000400662422180176	0.000400662422180176	0.000400662422180176	0.000225871481234208
1221	0.000630021095275879	0.000630021095275879	0.000630021095275879	0.000663944629975974	0.000630021095275879	0.000630021095275879	0.000630021095275879	0.000455148750916123
1222	0.000914692878723145	0.000914692878723145	0.000914692878723145	0.000915205384435248	0.000914692878723145	0.000914692878723145	0.000914692878723145	0.000773283129092306
1223	0.00114333629608154	0.00114333629608154	0.00114333629608154	0.00112159244667384	0.00114333629608154	0.00114333629608154	0.00114333629608154	0.00103586912155151
1224	0.00128853321075439	0.00128853321075439	0.00128853321075439	0.00125923525000564	0.00128853321075439	0.00128853321075439	0.00128853321075439	0.0011350002605468
1225	0.00133836269378662	0.00133836269378662	0.00133836269378662	0.00130399038291066	0.00133836269378662	0.00133836269378662	0.00133836269378662	0.00120792468078434
1226	0.00135838985443115	0.00135838985443115	0.00135838985443115	0.00137222090510098	0.00135838985443115	0.00135838985443115	0.00135838985443115	0.00133475637994707
1227	0.00111865997314453	0.00111865997314453	0.00111865997314453	0.00115362222866215	0.00111865997314453	0.00111865997314453	0.00111865997314453	0.0011350418208167
1228	0.000631928443908691	0.000631928443908691	0.000631928443908691	0.000691659820373258	0.000631928443908691	0.000631928443908691	0.000631928443908691	0.000554875703528523
1229	0.000176668167114258	0.000176668167114258	0.000176668167114258	0.000174057644518008	0.000176668167114258	0	0.000176668167114258	-2.80374370049685e-05
1230	-0.000123500823974609	-0.000123500823974609	-0.000123500823974609	-0.000180287490444763	-0.000123500823974609	0	-0.000123500823974609	-0.000319510203553364
1231	-0.000133633613586426	-0.000133633613586426	-0.000133633613586426	-0.000110962976721047	-0.000133633613586426	0	-0.000133633613586426	-0.000223653260036372
1232	0.000137448310852051	0.000137448310852051	0.000137448310852051	0.000120367460202832	0.000137448310852051	0	0.000137448310852051	9.27010114537552e-05
1233	0.000499367713928223	0.000499367713928223	0.000499367713928223	0.000445922629041285	0.000499367713928223	0.000499367713928223	0.000499367713928223	0.000449517392553389
1234	0.00089263916015625	0.00089263916015625	0.00089263916015625	0.000901022059603612	0.00089263916015625	0.00089263916015625	0.00089263916015625	0.000786716467700899
1235	0.000973224639892578	0.000973224639892578	0.000973224639892578	0.00101341646843641	0.000973224639892578	0.000973224639892578	0.000973224639892578	0.00088226143270731
1236	0.000583887100219727	0.000583887100219727	0.000583887100219727	0.000578050215154232	0.000583887100219727	0.000583887100219727	0.000583887100219727	0.000563463021535426
1237	-6.07967376708984e-06	-6.07967376708984e-06	-6.07967376708984e-06	4.48294832242336e-05	-6.07967376708984e-06	0	-6.07967376708984e-06	0.000100311968708411
1238	-0.000207781791687012	-0.000207781791687012	-0.000207781791687012	-0.000142973184842296	-0.000207781791687012	0	-0.000207781791687012	-2.69552692770958e-05
1239	0.000114083290100098	0.000114083290100098	0.000114083290100098	7.58678578039865e-05	0.000114083290100098	0	0.000114083290100098	0.000227480515604839
1240	0.000354290008544922	0.000354290008544922	0.000354290008544922	0.000308681491849347	0.000354290008544922	0.000354290008544922	0.000354290008544922	0.000423839606810361
1241	0.000535368919372559	0.000535368919372559	0.000535368919372559	0.000503472070012653	0.000535368919372559	0.000535368919372559	0.000535368919372559	0.000616722158156335
1242	0.000892162322998047	0.000892162322998047	0.000892162322998047	0.000874660488873487	0.000892162322998047	0.000892162322998047	0.000892162322998047	0.00101532589178532
1243	0.000824809074401855	0.000824809074401855	0.000824809074401855	0.000743912309326508	0.000824809074401855	0.000824809074401855	0.000824809074401855	0.00102706765756011
1244	0.000192523002624512	0.000192523002624512	0.000192523002624512	0.000228273085792012	0.000192523002624512	0	0.000192523002624512	0.000456856796517968
1245	-0.000168681144714355	-0.000168681144714355	-0.000168681144714355	-7.3318789736956e-05	-0.000168681144714355	0	-0.000168681144714355	2.50666635110974e-05
1246	-1.31130218505859e-06	-1.31130218505859e-06	-1.31130218505859e-06	-2.23615925851061e-06	-1.31130218505859e-06	0	-1.31130218505859e-06	0.000152341395732947
1247	0.00019526481628418	0.00019526481628418	0.00019526481628418	0.000143258285844108	0.00019526481628418	0	0.00019526481628418	0.00040021727909334
1248	0.000277876853942871	0.000277876853942871	0.000277876853942871	0.000256065404525516	0.000277876853942871	0.000277876853942871	0.000277876853942871	0.000332319381413981
1249	0.000524997711181641	0.000524997711181641	0.000524997711181641	0.00057834057253847	0.000524997711181641	0.000524997711181641	0.000524997711181641	0.000392993446439505
1250	0.000696420669555664	0.000696420669555664	0.000696420669555664	0.000777792161631115	0.000696420669555664	0.000696420669555664	0.000696420669555664	0.000665338418912143
1251	0.000518441200256348	0.000518441200256348	0.000518441200256348	0.000491119679764619	0.000518441200256348	0.000518441200256348	0.000518441200256348	0.000567251176107675
1252	-7.51018524169922e-06	-7.51018524169922e-06	-7.51018524169922e-06	-6.57116750319678e-05	-7.51018524169922e-06	0	-7.51018524169922e-06	6.01144856773317e-05
1253	-0.000766515731811523	-0.000766515731811523	-0.000766515731811523	-0.000776074967852566	-0.000766515731811523	-0.000766515731811523	-0.000766515731811523	-0.000690766435582191
1254	-0.00122451782226562	-0.00122451782226562	-0.00122451782226562	-0.00125750545276091	-0.00122451782226562	-0.00122451782226562	-0.00122451782226562	-0.00126282125711441
1255	-0.0011824369430542	-0.0011824369430542	-0.0011824369430542	-0.00114319144978387	-0.0011824369430542	-0.0011824369430542	-0.0011824369430542	-0.00130288011860102
1256	-0.00126993656158447	-0.00126993656158447	-0.00126993656158447	-0.00121570548093812	-0.00126993656158447	-0.00126993656158447	-0.00126993656158447	-0.00135754374787211
1257	-0.00160777568817139	-0.00160777568817139	-0.00160777568817139	-0.00165632596300215	-0.00160777568817139	-0.00160777568817139	-0.00160777568817139	-0.00168069149367511
1258	-0.00167953968048096	-0.00167953968048096	-0.00167953968048096	-0.0017541413275448	-0.00167953968048096	-0.00167953968048096	-0.00167953968048096	-0.00182576756924391
1259	-0.00153124332427979	-0.00153124332427979	-0.00153124332427979	-0.00152682471827791	-0.00153124332427979	-0.00153124332427979	-0.00153124332427979	-0.00168213073629886
1260	-0.00159668922424316	-0.00159668922424316	-0.00159668922424316	-0.00153850786531115	-0.00159668922424316	-0.00159668922424316	-0.00159668922424316	-0.00165191211272031
1261	-0.001822829246521	-0.001822829246521	-0.001822829246521	-0.00176709560251252	-0.001822829246521	-0.001822829246521	-0.001822829246521	-0.00179063132964075
1262	-0.00157845020294189	-0.00157845020294189	-0.00157845020294189	-0.00156354204861105	-0.00157845020294189	-0.00157845020294189	-0.00157845020294189	-0.00151076319161803
1263	-0.000982403755187988	-0.000982403755187988	-0.000982403755187988	-0.00104845931353317	-0.000982403755187988	-0.000982403755187988	-0.000982403755187988	-0.000953437876887619
1264	-0.000843286514282227	-0.000843286514282227	-0.000843286514282227	-0.000879358263846617	-0.000843286514282227	-0.000843286514282227	-0.000843286514282227	-0.000840928347315639
1265	-0.000981807708740234	-0.000981807708740234	-0.000981807708740234	-0.000905475048166386	-0.000981807708740234	-0.000981807708740234	-0.000981807708740234	-0.000958632561378181
1266	-0.000968694686889648	-0.000968694686889648	-0.000968694686889648	-0.00095617134850215	-0.000968694686889648	-0.000968694686889648	-0.000968694686889648	-0.000875787052791566
1267	-0.000926971435546875	-0.000926971435546875	-0.000926971435546875	-0.000955771947206248	-0.000926971435546875	-0.000926971435546875	-0.000926971435546875	-0.000709684449248016
1268	-0.000794768333435059	-0.000794768333435059	-0.000794768333435059	-0.000819586249710787	-0.000794768333435059	-0.000794768333435059	-0.000794768333435059	-0.000614931341260672
1269	-0.000662326812744141	-0.000662326812744141	-0.000662326812744141	-0.000641139072548223	-0.000662326812744141	-0.000662326812744141	-0.000662326812744141	-0.000628494890406728
1270	-0.00045478343963623	-0.00045478343963623	-0.00045478343963623	-0.00033725409927844	-0.00045478343963623	-0.00045478343963623	-0.00045478343963623	-0.00048390930169262
1271	-8.02278518676758e-05	-8.02278518676758e-05	-8.02278518676758e-05	-8.0054368957524e-05	-8.02278518676758e-05	0	-8.02278518676758e-05	-4.5138003770262e-05
1272	0.000114917755126953	0.000114917755126953	0.000114917755126953	1.51529357071403e-05	0.000114917755126953	0	0.000114917755126953	0.000231166399316862
1273	-1.43051147460938e-05	-1.43051147460938e-05	-1.43051147460938e-05	-2.60977252476006e-05	-1.43051147460938e-05	0	-1.43051147460938e-05	0.000161691175890155
1274	-0.000264644622802734	-0.000264644622802734	-0.000264644622802734	-0.000256717494643916	-0.000264644622802734	-0.000264644622802734	-0.000264644622802734	-9.7813768661581e-05
1275	-0.000746369361877441	-0.000746369361877441	-0.000746369361877441	-0.00074587189706934	-0.000746369361877441	-0.000746369361877441	-0.000746369361877441	-0.000686419662088156
1276	-0.00138545036315918	-0.00138545036315918	-0.00138545036315918	-0.00135530747948909	-0.00138545036315918	-0.00138545036315918	-0.00138545036315918	-0.00141253916081041
1277	-0.00140559673309326	-0.00140559673309326	-0.00140559673309326	-0.00145347181477155	-0.00140559673309326	-0.00140559673309326	-0.00140559673309326	-0.00145581678953022
1278	-0.000733613967895508	-0.000733613967895508	-0.000733613967895508	-0.000785287671809819	-0.000733613967895508	-0.000733613967895508	-0.000733613967895508	-0.000718996860086918
1279	-0.000313878059387207	-0.000313878059387207	-0.000313878059387207	-0.000315989630261923	-0.000313878059387207	-0.000313878059387207	-0.000313878059387207	-0.000242983980569988
1280	-0.000416994094848633	-0.000416994094848633	-0.000416994094848633	-0.000283458801323141	-0.000416994094848633	-0.000416994094848633	-0.000416994094848633	-0.000375860166968778
1281	-0.000641226768493652	-0.000641226768493652	-0.000641226768493652	-0.000657121777268583	-0.000641226768493652	-0.000641226768493652	-0.000641226768493652	-0.000639725709334016
1282	-0.000959873199462891	-0.000959873199462891	-0.000959873199462891	-0.000953660139179956	-0.000959873199462891	-0.000959873199462891	-0.000959873199462891	-0.0010569270234555
1283	-0.00131714344024658	-0.00131714344024658	-0.00131714344024658	-0.00135395867998696	-0.00131714344024658	-0.00131714344024658	-0.00131714344024658	-0.00146546750329435
1284	-0.00155675411224365	-0.00155675411224365	-0.00155675411224365	-0.00155752732991086	-0.00155675411224365	-0.00155675411224365	-0.00155675411224365	-0.0016116319457069
1285	-0.00169885158538818	-0.00169885158538818	-0.00169885158538818	-0.00170852021884688	-0.00169885158538818	-0.00169885158538818	-0.00169885158538818	-0.00164341216441244
1286	-0.00158798694610596	-0.00158798694610596	-0.00158798694610596	-0.00169142758996667	-0.00158798694610596	-0.00158798694610596	-0.00158798694610596	-0.00138166570104659
1287	-0.00128424167633057	-0.00128424167633057	-0.00128424167633057	-0.00130015655551109	-0.00128424167633057	-0.00128424167633057	-0.00128424167633057	-0.00106968462932855
1288	-0.0013129711151123	-0.0013129711151123	-0.0013129711151123	-0.00117943467073442	-0.0013129711151123	-0.0013129711151123	-0.0013129711151123	-0.00119706569239497
1289	-0.00147032737731934	-0.00147032737731934	-0.00147032737731934	-0.00144860326628858	-0.00147032737731934	-0.00147032737731934	-0.00147032737731934	-0.00136768049560487
1290	-0.00143051147460938	-0.00143051147460938	-0.00143051147460938	-0.00145998826523813	-0.00143051147460938	-0.00143051147460938	-0.00143051147460938	-0.00128392328042537
1291	-0.00132656097412109	-0.00132656097412109	-0.00132656097412109	-0.00131455759633678	-0.00132656097412109	-0.00132656097412109	-0.00132656097412109	-0.00115297944284976
1292	-0.00106465816497803	-0.00106465816497803	-0.00106465816497803	-0.00110453262431457	-0.00106465816497803	-0.00106465816497803	-0.00106465816497803	-0.00099518452771008
1293	-0.000757217407226562	-0.000757217407226562	-0.000757217407226562	-0.000806819471828861	-0.000757217407226562	-0.000757217407226562	-0.000757217407226562	-0.000792657432612032
1294	-0.000560641288757324	-0.000560641288757324	-0.000560641288757324	-0.000529398123042962	-0.000560641288757324	-0.000560641288757324	-0.000560641288757324	-0.000641606166027486
1295	-0.000409603118896484	-0.000409603118896484	-0.000409603118896484	-0.000339626161488428	-0.000409603118896484	-0.000409603118896484	-0.000409603118896484	-0.000437985814642161
1296	-0.00039362907409668	-0.00039362907409668	-0.00039362907409668	-0.000441827304698239	-0.00039362907409668	-0.00039362907409668	-0.00039362907409668	-0.000291278964141384
1297	-0.000531792640686035	-0.000531792640686035	-0.000531792640686035	-0.000604283941107833	-0.000531792640686035	-0.000531792640686035	-0.000531792640686035	-0.000549042480997741
1298	-0.000711917877197266	-0.000711917877197266	-0.000711917877197266	-0.000662644322650179	-0.000711917877197266	-0.000711917877197266	-0.000711917877197266	-0.000822788453660905
1299	-0.00074303150177002	-0.00074303150177002	-0.00074303150177002	-0.00070199953733311	-0.00074303150177002	-0.00074303150177002	-0.00074303150177002	-0.000766206881962717
1300	-0.000569701194763184	-0.000569701194763184	-0.000569701194763184	-0.000640866159025745	-0.000569701194763184	-0.000569701194763184	-0.000569701194763184	-0.00051851780153811
1301	-0.000135421752929688	-0.000135421752929688	-0.000135421752929688	-0.000101878537569526	-0.000135421752929688	0	-0.000135421752929688	-4.23943856731057e-05
1302	0.000458955764770508	0.000458955764770508	0.000458955764770508	0.000420008313288832	0.000458955764770508	0.000458955764770508	0.000458955764770508	0.000451333937235177
1303	0.00108146667480469	0.00108146667480469	0.00108146667480469	0.00111760972853615	0.00108146667480469	0.00108146667480469	0.00108146667480469	0.00102863309439272
1304	0.00188994407653809	0.00188994407653809	0.00188994407653809	0.00186217442080253	0.00188994407653809	0.00188994407653809	0.00188994407653809	0.00176141632255167
1305	0.00221991539001465	0.00221991539001465	0.00221991539001465	0.00216897102088449	0.00221991539001465	0.00221991539001465	0.00221991539001465	0.00213382812216878
1306	0.00190222263336182	0.00190222263336182	0.00190222263336182	0.00193870230829756	0.00190222263336182	0.00190222263336182	0.00190222263336182	0.00195681536570191
1307	0.00117814540863037	0.00117814540863037	0.00117814540863037	0.00120107918626691	0.00117814540863037	0.00117814540863037	0.00117814540863037	0.00126477819867432
1308	0.000293254852294922	0.000293254852294922	0.000293254852294922	0.000331673797195139	0.000293254852294922	0.000293254852294922	0.000293254852294922	0.000515570631250739
1309	-0.000127911567687988	-0.000127911567687988	-0.000127911567687988	-0.0001399019482679	-0.000127911567687988	0	-0.000127911567687988	3.45475564245135e-05
1310	-0.000380516052246094	-0.000380516052246094	-0.000380516052246094	-0.000378175338337352	-0.000380516052246094	-0.000380516052246094	-0.000380516052246094	-0.000381977064535022
1311	-0.000246644020080566	-0.000246644020080566	-0.000246644020080566	-0.000258361126270263	-0.000246644020080566	0	-0.000246644020080566	-0.000328890513628721
1312	0.000148296356201172	0.000148296356201172	0.000148296356201172	0.000148105985565313	0.000148296356201172	0	0.000148296356201172	0.000162515905685723
1313	0.000388979911804199	0.000388979911804199	0.000388979911804199	0.00038492031918293	0.000388979911804199	0.000388979911804199	0.000388979911804199	0.000463179778307676
1314	0.000212311744689941	0.000212311744689941	0.000212311744689941	0.000145716424470413	0.000212311744689941	0	0.000212311744689941	0.000232947117183357
1315	-0.000533103942871094	-0.000533103942871094	-0.000533103942871094	-0.000434036041462603	-0.000533103942871094	-0.000533103942871094	-0.000533103942871094	-0.000425234902650118
1316	-0.000730037689208984	-0.000730037689208984	-0.000730037689208984	-0.000697461730281492	-0.000730037689208984	-0.000730037689208984	-0.000730037689208984	-0.000636185985058546
1317	-0.000253558158874512	-0.000253558158874512	-0.000253558158874512	-0.000361181799228009	-0.000253558158874512	0	-0.000253558158874512	-0.000301896972814575
1318	0.000186562538146973	0.000186562538146973	0.000186562538146973	0.000152161311651659	0.000186562538146973	0	0.000186562538146973	1.4559889677912e-05
1319	0.000268697738647461	0.000268697738647461	0.000268697738647461	0.00026678659540395	0.000268697738647461	0.000268697738647461	0.000268697738647461	0.000152973356307484
1320	-0.000322222709655762	-0.000322222709655762	-0.000322222709655762	-0.000256186940646022	-0.000322222709655762	-0.000322222709655762	-0.000322222709655762	-0.000348620116710663
1321	-0.00133657455444336	-0.00133657455444336	-0.00133657455444336	-0.00136071613285067	-0.00133657455444336	-0.00133657455444336	-0.00133657455444336	-0.00122817466035485
1322	-0.0016634464263916	-0.0016634464263916	-0.0016634464263916	-0.00154510060830297	-0.0016634464263916	-0.0016634464263916	-0.0016634464263916	-0.00149166339542717
1323	-0.0011972188949585	-0.0011972188949585	-0.0011972188949585	-0.00135736446319672	-0.0011972188949585	-0.0011972188949585	-0.0011972188949585	-0.00114738929551095
1324	-0.000833749771118164	-0.000833749771118164	-0.000833749771118164	-0.000867200179081921	-0.000833749771118164	-0.000833749771118164	-0.000833749771118164	-0.00081168778706342
1325	-0.000685811042785645	-0.000685811042785645	-0.000685811042785645	-0.000569015492207393	-0.000685811042785645	-0.000685811042785645	-0.000685811042785645	-0.000576876453123987
1326	-0.000688314437866211	-0.000688314437866211	-0.000688314437866211	-0.000652479055331963	-0.000688314437866211	-0.000688314437866211	-0.000688314437866211	-0.000480077462270856
1327	-0.000903725624084473	-0.000903725624084473	-0.000903725624084473	-0.000965263250908478	-0.000903725624084473	-0.000903725624084473	-0.000903725624084473	-0.000734901172108948
1328	-0.00109648704528809	-0.00109648704528809	-0.00109648704528809	-0.00118293071697936	-0.00109648704528809	-0.00109648704528809	-0.00109648704528809	-0.00101436744444072
1329	-0.00118672847747803	-0.00118672847747803	-0.00118672847747803	-0.00111912168099877	-0.00118672847747803	-0.00118672847747803	-0.00118672847747803	-0.00113690085709095
1330	-0.001076340675354	-0.001076340675354	-0.001076340675354	-0.000983082725315896	-0.001076340675354	-0.001076340675354	-0.001076340675354	-0.00112290401011705
1331	-0.000731825828552246	-0.000731825828552246	-0.000731825828552246	-0.000777997175348645	-0.000731825828552246	-0.000731825828552246	-0.000731825828552246	-0.000827922020107508
1332	-0.000472426414489746	-0.000472426414489746	-0.000472426414489746	-0.000499196795771988	-0.000472426414489746	-0.000472426414489746	-0.000472426414489746	-0.000528979348018765
1333	-0.000359058380126953	-0.000359058380126953	-0.000359058380126953	-0.00041567126379714	-0.000359058380126953	-0.000359058380126953	-0.000359058380126953	-0.000314963865093887
1334	-0.000468254089355469	-0.000468254089355469	-0.000468254089355469	-0.000480882126934152	-0.000468254089355469	-0.000468254089355469	-0.000468254089355469	-0.000275607570074499
1335	-0.000582098960876465	-0.000582098960876465	-0.000582098960876465	-0.000488481751652627	-0.000582098960876465	-0.000582098960876465	-0.000582098960876465	-0.000455198634881526
1336	-0.000317573547363281	-0.000317573547363281	-0.000317573547363281	-0.000247001232055052	-0.000317573547363281	-0.000317573547363281	-0.000317573547363281	-0.000308196467813104
1337	0.00011444091796875	0.00011444091796875	0.00011444091796875	0.000101908241433218	0.00011444091796875	0	0.00011444091796875	0.000158913288032636
1338	0.000373601913452148	0.000373601913452148	0.000373601913452148	0.000345563125223368	0.000373601913452148	0.000373601913452148	0.000373601913452148	0.000552612415049225
1339	0.000329971313476562	0.000329971313476562	0.000329971313476562	0.000307325202880118	0.000329971313476562	0.000329971313476562	0.000329971313476562	0.000579429790377617
1340	6.72340393066406e-05	6.72340393066406e-05	6.72340393066406e-05	7.0754643293867e-05	6.72340393066406e-05	0	6.72340393066406e-05	0.000215079227928072
1341	-2.78949737548828e-05	-2.78949737548828e-05	-2.78949737548828e-05	-6.3919089221173e-05	-2.78949737548828e-05	0	-2.78949737548828e-05	2.83462723018602e-05
1342	0.000143766403198242	0.000143766403198242	0.000143766403198242	0.00024171311406302	0.000143766403198242	0	0.000143766403198242	0.000174870569026098
1343	0.000305533409118652	0.000305533409118652	0.000305533409118652	0.000304850002946467	0.000305533409118652	0.000305533409118652	0.000305533409118652	0.00043885683408007
1344	0.000337004661560059	0.000337004661560059	0.000337004661560059	0.000241365159212641	0.000337004661560059	0.000337004661560059	0.000337004661560059	0.000630414462648332
1345	0.000331401824951172	0.000331401824951172	0.000331401824951172	0.000299951065553314	0.000331401824951172	0.000331401824951172	0.000331401824951172	0.00060385960387066
1346	0.00060582160949707	0.00060582160949707	0.00060582160949707	0.00066840807009856	0.00060582160949707	0.00060582160949707	0.00060582160949707	0.000807719537988305
1347	0.00122916698455811	0.00122916698455811	0.00122916698455811	0.00121695696774911	0.00122916698455811	0.00122916698455811	0.00122916698455811	0.00139718200080097
1348	0.00171124935150146	0.00171124935150146	0.00171124935150146	0.00165341459769384	0.00171124935150146	0.00171124935150146	0.00171124935150146	0.00180414505302906
1349	0.00177550315856934	0.00177550315856934	0.00177550315856934	0.00187532367538989	0.00177550315856934	0.00177550315856934	0.00177550315856934	0.00183909246698022
1350	0.00186395645141602	0.00186395645141602	0.00186395645141602	0.00195387895241397	0.00186395645141602	0.00186395645141602	0.00186395645141602	0.0018593876156956
1351	0.00217616558074951	0.00217616558074951	0.00217616558074951	0.00209605251603292	0.00217616558074951	0.00217616558074951	0.00217616558074951	0.00218004547059536
1352	0.0023418664932251	0.0023418664932251	0.0023418664932251	0.00228050403710982	0.0023418664932251	0.0023418664932251	0.0023418664932251	0.0025128754787147
1353	0.00219929218292236	0.00219929218292236	0.00219929218292236	0.00221702435026709	0.00219929218292236	0.00219929218292236	0.00219929218292236	0.00242289970628917
1354	0.00207531452178955	0.00207531452178955	0.00207531452178955	0.00207516004123444	0.00207531452178955	0.00207531452178955	0.00207531452178955	0.00219014706090093
1355	0.00192666053771973	0.00192666053771973	0.00192666053771973	0.00194260060183227	0.00192666053771973	0.00192666053771973	0.00192666053771973	0.00198342371731997
1356	0.00148451328277588	0.00148451328277588	0.00148451328277588	0.00150715568271775	0.00148451328277588	0.00148451328277588	0.00148451328277588	0.00157690502237529
1357	0.000981330871582031	0.000981330871582031	0.000981330871582031	0.000943726640784543	0.000981330871582031	0.000981330871582031	0.000981330871582031	0.00112154672387987
1358	0.000616669654846191	0.000616669654846191	0.000616669654846191	0.000676049629360262	0.000616669654846191	0.000616669654846191	0.000616669654846191	0.000729886931367218
1359	0.000443100929260254	0.000443100929260254	0.000443100929260254	0.000581330628813859	0.000443100929260254	0.000443100929260254	0.000443100929260254	0.00044484029058367
1360	0.00041651725769043	0.00041651725769043	0.00041651725769043	0.000282920973493686	0.00041651725769043	0.00041651725769043	0.00041651725769043	0.000366286258213222
1361	0.000406503677368164	0.000406503677368164	0.000406503677368164	0.000383979668921454	0.000406503677368164	0.000406503677368164	0.000406503677368164	0.000376682728528976
1362	0.000528216361999512	0.000528216361999512	0.000528216361999512	0.000509675767709873	0.000528216361999512	0.000528216361999512	0.000528216361999512	0.000535585335455835
1363	0.000840902328491211	0.000840902328491211	0.000840902328491211	0.000790691267773342	0.000840902328491211	0.000840902328491211	0.000840902328491211	0.000838774023577571
1364	0.00106155872344971	0.00106155872344971	0.00106155872344971	0.00106836534918194	0.00106155872344971	0.00106155872344971	0.00106155872344971	0.001048868522048
1365	0.00121831893920898	0.00121831893920898	0.00121831893920898	0.00121367246003276	0.00121831893920898	0.00121831893920898	0.00121831893920898	0.00120517215691507
1366	0.00145149230957031	0.00145149230957031	0.00145149230957031	0.00140728410977367	0.00145149230957031	0.00145149230957031	0.00145149230957031	0.00149886356666684
1367	0.001739501953125	0.001739501953125	0.001739501953125	0.00174525097496479	0.001739501953125	0.001739501953125	0.001739501953125	0.00182346836663783
1368	0.00188612937927246	0.00188612937927246	0.00188612937927246	0.00193903481115784	0.00188612937927246	0.00188612937927246	0.00188612937927246	0.00191347603686154
1369	0.00181984901428223	0.00181984901428223	0.00181984901428223	0.00194407104534765	0.00181984901428223	0.00181984901428223	0.00181984901428223	0.00188738002907485
1370	0.00190579891204834	0.00190579891204834	0.00190579891204834	0.00203475844480034	0.00190579891204834	0.00190579891204834	0.00190579891204834	0.00195547519251704
1371	0.00209331512451172	0.00209331512451172	0.00209331512451172	0.00206829868253014	0.00209331512451172	0.00209331512451172	0.00209331512451172	0.00207835482433438
1372	0.00220131874084473	0.00220131874084473	0.00220131874084473	0.00201517683512233	0.00220131874084473	0.00220131874084473	0.00220131874084473	0.00218833121471107
1373	0.00234854221343994	0.00234854221343994	0.00234854221343994	0.00228719848533269	0.00234854221343994	0.00234854221343994	0.00234854221343994	0.00226995837874711
1374	0.00240159034729004	0.00240159034729004	0.00240159034729004	0.00248577008857961	0.00240159034729004	0.00240159034729004	0.00240159034729004	0.00235962332226336
1375	0.00240111351013184	0.00240111351013184	0.00240111351013184	0.00240019253037573	0.00240111351013184	0.00240111351013184	0.00240111351013184	0.00242254766635597
1376	0.00246608257293701	0.00246608257293701	0.00246608257293701	0.00239365877260144	0.00246608257293701	0.00246608257293701	0.00246608257293701	0.00250364071689546
1377	0.00216877460479736	0.00216877460479736	0.00216877460479736	0.00213271012343675	0.00216877460479736	0.00216877460479736	0.00216877460479736	0.0023582496214658
1378	0.00149106979370117	0.00149106979370117	0.00149106979370117	0.00148907594320949	0.00149106979370117	0.00149106979370117	0.00149106979370117	0.0017112628556788
1379	0.00107681751251221	0.00107681751251221	0.00107681751251221	0.00111856424685589	0.00107681751251221	0.00107681751251221	0.00107681751251221	0.0011794448364526
1380	0.000980496406555176	0.000980496406555176	0.000980496406555176	0.00103317330309865	0.000980496406555176	0.000980496406555176	0.000980496406555176	0.00095597532344982
1381	0.000587940216064453	0.000587940216064453	0.000587940216064453	0.000592485585693957	0.000587940216064453	0.000587940216064453	0.000587940216064453	0.0005610246444121
1382	3.86238098144531e-05	3.86238098144531e-05	3.86238098144531e-05	0.000173427105883176	3.86238098144531e-05	0	3.86238098144531e-05	0.000119372794870287
1383	-0.000187993049621582	-0.000187993049621582	-0.000187993049621582	-0.000214047996093605	-0.000187993049621582	0	-0.000187993049621582	-9.86860759439878e-05
1384	2.38418579101562e-06	2.38418579101562e-06	2.38418579101562e-06	-7.54041636533438e-05	2.38418579101562e-06	0	2.38418579101562e-06	-1.40188785735518e-06
1385	0.000563740730285645	0.000563740730285645	0.000563740730285645	0.000561835110558488	0.000563740730285645	0.000563740730285645	0.000563740730285645	0.000466000637970865
1386	0.00127315521240234	0.00127315521240234	0.00127315521240234	0.00135682328368093	0.00127315521240234	0.00127315521240234	0.00127315521240234	0.00116227939724922
1387	0.00175511837005615	0.00175511837005615	0.00175511837005615	0.00178993481383509	0.00175511837005615	0.00175511837005615	0.00175511837005615	0.00163135654293001
1388	0.00166058540344238	0.00166058540344238	0.00166058540344238	0.00162893802508446	0.00166058540344238	0.00166058540344238	0.00166058540344238	0.00153085135389119
1389	0.00128042697906494	0.00128042697906494	0.00128042697906494	0.0012092986788371	0.00128042697906494	0.00128042697906494	0.00128042697906494	0.00108904635999352
1390	0.000851750373840332	0.000851750373840332	0.000851750373840332	0.000842252024042308	0.000851750373840332	0.000851750373840332	0.000851750373840332	0.000590737792663276
1391	0.000549435615539551	0.000549435615539551	0.000549435615539551	0.000573010827466739	0.000549435615539551	0.000549435615539551	0.000549435615539551	0.000294399884296581
1392	0.000492095947265625	0.000492095947265625	0.000492095947265625	0.00050737450989679	0.000492095947265625	0.000492095947265625	0.000492095947265625	0.000328436435665935
1393	0.000420689582824707	0.000420689582824707	0.000420689582824707	0.000414336323426874	0.000420689582824707	0.000420689582824707	0.000420689582824707	0.000362443563062698
1394	0.000230193138122559	0.000230193138122559	0.000230193138122559	0.000203710686181122	0.000230193138122559	0	0.000230193138122559	0.000185658223927021
1395	-1.08480453491211e-05	-1.08480453491211e-05	-1.08480453491211e-05	6.84743928792696e-05	-1.08480453491211e-05	0	-1.08480453491211e-05	-4.12078952649608e-05
1396	-2.41994857788086e-05	-2.41994857788086e-05	-2.41994857788086e-05	-1.27926203054183e-05	-2.41994857788086e-05	0	-2.41994857788086e-05	-0.000131907378090546
1397	0.000174880027770996	0.000174880027770996	0.000174880027770996	0.000117913340080282	0.000174880027770996	0	0.000174880027770996	-9.99181065708399e-06
1398	0.000374078750610352	0.000374078750610352	0.000374078750610352	0.000370141179151186	0.000374078750610352	0.000374078750610352	0.000374078750610352	0.00025976391043514
1399	0.000322699546813965	0.000322699546813965	0.000322699546813965	0.000314445188537179	0.000322699546813965	0.000322699546813965	0.000322699546813965	0.000279028026852757
1400	-0.000133395195007324	-0.000133395195007324	-0.000133395195007324	-8.7181421125856e-05	-0.000133395195007324	0	-0.000133395195007324	-0.00012977552250959
1401	-0.000537991523742676	-0.000537991523742676	-0.000537991523742676	-0.000560471410064763	-0.000537991523742676	-0.000537991523742676	-0.000537991523742676	-0.000461887248093262
1402	-0.000609636306762695	-0.000609636306762695	-0.000609636306762695	-0.000511058318083227	-0.000609636306762695	-0.000609636306762695	-0.000609636306762695	-0.000504546798765659
1403	-0.000463962554931641	-0.000463962554931641	-0.000463962554931641	-0.000437114610648228	-0.000463962554931641	-0.000463962554931641	-0.000463962554931641	-0.000422126729972661
1404	-0.000177264213562012	-0.000177264213562012	-0.000177264213562012	-0.000238478913214074	-0.000177264213562012	0	-0.000177264213562012	-0.000145193364005536
1405	0.000124216079711914	0.000124216079711914	0.000124216079711914	2.91502661460443e-05	0.000124216079711914	0	0.000124216079711914	0.00020790628332179
1406	9.03606414794922e-05	9.03606414794922e-05	9.03606414794922e-05	3.5552168179018e-05	9.03606414794922e-05	0	9.03606414794922e-05	0.000122255820315331
1407	-0.000566244125366211	-0.000566244125366211	-0.000566244125366211	-0.000504846882656311	-0.000566244125366211	-0.000566244125366211	-0.000566244125366211	-0.000516545900609344
1408	-0.00106465816497803	-0.00106465816497803	-0.00106465816497803	-0.00102653034430525	-0.00106465816497803	-0.00106465816497803	-0.00106465816497803	-0.000935128075070679
1409	-0.000757336616516113	-0.000757336616516113	-0.000757336616516113	-0.000823639881509755	-0.000757336616516113	-0.000757336616516113	-0.000757336616516113	-0.000638970697764307
1410	-0.000133037567138672	-0.000133037567138672	-0.000133037567138672	-0.000133272625519032	-0.000133037567138672	0	-0.000133037567138672	-6.17585610598326e-05
1411	0.000367283821105957	0.000367283821105957	0.000367283821105957	0.000450672179837515	0.000367283821105957	0.000367283821105957	0.000367283821105957	0.000372975890059024
1412	0.000605225563049316	0.000605225563049316	0.000605225563049316	0.000534587710659997	0.000605225563049316	0.000605225563049316	0.000605225563049316	0.000554766273126006
1413	0.000601530075073242	0.000601530075073242	0.000601530075073242	0.000562904562376557	0.000601530075073242	0.000601530075073242	0.000601530075073242	0.000497914326842874
1414	0.000717282295227051	0.000717282295227051	0.000717282295227051	0.00083292116823124	0.000717282295227051	0.000717282295227051	0.000717282295227051	0.000552123121451586
1415	0.00117576122283936	0.00117576122283936	0.00117576122283936	0.00115219100135193	0.00117576122283936	0.00117576122283936	0.00117576122283936	0.000976023031398654
1416	0.00130069255828857	0.00130069255828857	0.00130069255828857	0.00119104369458307	0.00130069255828857	0.00130069255828857	0.00130069255828857	0.00117507379036397
1417	0.000604033470153809	0.000604033470153809	0.000604033470153809	0.000624668754753891	0.000604033470153809	0.000604033470153809	0.000604033470153809	0.00059668836183846
1418	-0.000192999839782715	-0.000192999839782715	-0.000192999839782715	-9.56553096255147e-05	-0.000192999839782715	0	-0.000192999839782715	-0.000184696051292121
1419	-0.00025641918182373	-0.00025641918182373	-0.00025641918182373	-0.000240748739706598	-0.00025641918182373	-0.00025641918182373	-0.00025641918182373	-0.000274874328169972
1420	0.000294804573059082	0.000294804573059082	0.000294804573059082	0.000240448346549776	0.000294804573059082	0.000294804573059082	0.000294804573059082	0.000286281981971115
1421	0.000719428062438965	0.000719428062438965	0.000719428062438965	0.000661809179893539	0.000719428062438965	0.000719428062438965	0.000719428062438965	0.000723751494660974
1422	0.0010145902633667	0.0010145902633667	0.0010145902633667	0.00118079012381427	0.0010145902633667	0.0010145902633667	0.0010145902633667	0.000902846455574036
1423	0.00106728076934814	0.00106728076934814	0.00106728076934814	0.000983960768231465	0.00106728076934814	0.00106728076934814	0.00106728076934814	0.00087735045235604
1424	0.000506877899169922	0.000506877899169922	0.000506877899169922	0.000320377737843941	0.000506877899169922	0.000506877899169922	0.000506877899169922	0.000327608024235815
1425	0.000136852264404297	0.000136852264404297	0.000136852264404297	0.000235024058790474	0.000136852264404297	0	0.000136852264404297	-6.70762674417347e-05
1426	0.000581741333007812	0.000581741333007812	0.000581741333007812	0.000718037384308868	0.000581741333007812	0.000581741333007812	0.000581741333007812	0.000431710999691859
1427	0.00132620334625244	0.00132620334625244	0.00132620334625244	0.00125027387857802	0.00132620334625244	0.00132620334625244	0.00132620334625244	0.00115606060717255
1428	0.00156056880950928	0.00156056880950928	0.00156056880950928	0.0014940527524674	0.00156056880950928	0.00156056880950928	0.00156056880950928	0.00138292461633682
1429	0.00142323970794678	0.00142323970794678	0.00142323970794678	0.00150237820153447	0.00142323970794678	0.00142323970794678	0.00142323970794678	0.00132553605362773
1430	0.00136137008666992	0.00136137008666992	0.00136137008666992	0.0014410038806886	0.00136137008666992	0.00136137008666992	0.00136137008666992	0.00135107035748661
1431	0.0013115406036377	0.0013115406036377	0.0013115406036377	0.00119809080025036	0.0013115406036377	0.0013115406036377	0.0013115406036377	0.00132980255875736
1432	0.0010077953338623	0.0010077953338623	0.0010077953338623	0.000932321549707365	0.0010077953338623	0.0010077953338623	0.0010077953338623	0.00101750448811799
1433	0.00047910213470459	0.00047910213470459	0.00047910213470459	0.000564487335845685	0.00047910213470459	0.00047910213470459	0.00047910213470459	0.000479398877359927
1434	0.000137805938720703	0.000137805938720703	0.000137805938720703	0.000109616487004024	0.000137805938720703	0	0.000137805938720703	9.64241626206785e-05
1435	-4.9591064453125e-05	-4.9591064453125e-05	-4.9591064453125e-05	-6.82800559231994e-05	-4.9591064453125e-05	0	-4.9591064453125e-05	-0.000120698685350362
1436	-0.000412344932556152	-0.000412344932556152	-0.000412344932556152	-0.000396349854612659	-0.000412344932556152	-0.000412344932556152	-0.000412344932556152	-0.00058794766664505
1437	-0.000864386558532715	-0.000864386558532715	-0.000864386558532715	-0.00075143102206082	-0.000864386558532715	-0.000864386558532715	-0.000864386558532715	-0.00104047090280801
1438	-0.000766396522521973	-0.000766396522521973	-0.000766396522521973	-0.000681466555181509	-0.000766396522521973	-0.000766396522521973	-0.000766396522521973	-0.000906272325664759
1439	-0.00016486644744873	-0.00016486644744873	-0.00016486644744873	-0.000363231093325004	-0.00016486644744873	0	-0.00016486644744873	-0.000268167350441217
1440	0.000245809555053711	0.000245809555053711	0.000245809555053711	0.000276421538352252	0.000245809555053711	0	0.000245809555053711	0.000207247940124944
1441	0.000313282012939453	0.000313282012939453	0.000313282012939453	0.000235138346183827	0.000313282012939453	0.000313282012939453	0.000313282012939453	0.000200492082512937
1442	0.000106692314147949	0.000106692314147949	0.000106692314147949	0.000139416034022141	0.000106692314147949	0	0.000106692314147949	5.2969429816585e-05
1443	-0.000239729881286621	-0.000239729881286621	-0.000239729881286621	-0.000220923838559644	-0.000239729881286621	0	-0.000239729881286621	-0.000224175499170087
1444	-0.000476241111755371	-0.000476241111755371	-0.000476241111755371	-0.000446481868442756	-0.000476241111755371	-0.000476241111755371	-0.000476241111755371	-0.000511774327605963
1445	-0.000463128089904785	-0.000463128089904785	-0.000463128089904785	-0.000459716386401862	-0.000463128089904785	-0.000463128089904785	-0.000463128089904785	-0.00052435346879065
1446	-0.000466108322143555	-0.000466108322143555	-0.000466108322143555	-0.00042495969389422	-0.000466108322143555	-0.000466108322143555	-0.000466108322143555	-0.000537954561877996
1447	-0.00057518482208252	-0.00057518482208252	-0.00057518482208252	-0.00057686620012836	-0.00057518482208252	-0.00057518482208252	-0.00057518482208252	-0.000628578825853765
1448	-0.000723600387573242	-0.000723600387573242	-0.000723600387573242	-0.000808681058844296	-0.000723600387573242	-0.000723600387573242	-0.000723600387573242	-0.000753203174099326
1449	-0.00114214420318604	-0.00114214420318604	-0.00114214420318604	-0.0011155603744228	-0.00114214420318604	-0.00114214420318604	-0.00114214420318604	-0.00106171402148902
1450	-0.00159311294555664	-0.00159311294555664	-0.00159311294555664	-0.00153857190471712	-0.00159311294555664	-0.00159311294555664	-0.00159311294555664	-0.00151359825395048
1451	-0.00180506706237793	-0.00180506706237793	-0.00180506706237793	-0.00180202788184238	-0.00180506706237793	-0.00180506706237793	-0.00180506706237793	-0.00179959507659078
1452	-0.00170183181762695	-0.00170183181762695	-0.00170183181762695	-0.00171864438936148	-0.00170183181762695	-0.00170183181762695	-0.00170183181762695	-0.00172927195671946
1453	-0.00152194499969482	-0.00152194499969482	-0.00152194499969482	-0.00159089489685351	-0.00152194499969482	-0.00152194499969482	-0.00152194499969482	-0.00162929180078208
1454	-0.0015866756439209	-0.0015866756439209	-0.0015866756439209	-0.00159669406487837	-0.0015866756439209	-0.0015866756439209	-0.0015866756439209	-0.00166543154045939
1455	-0.00157356262207031	-0.00157356262207031	-0.00157356262207031	-0.00149995746143487	-0.00157356262207031	-0.00157356262207031	-0.00157356262207031	-0.0016949400305748
1456	-0.00146293640136719	-0.00146293640136719	-0.00146293640136719	-0.00142042661700525	-0.00146293640136719	-0.00146293640136719	-0.00146293640136719	-0.00158843712415546
1457	-0.00132977962493896	-0.00132977962493896	-0.00132977962493896	-0.00136766530313419	-0.00132977962493896	-0.00132977962493896	-0.00132977962493896	-0.00132124125957489
1458	-0.00129842758178711	-0.00129842758178711	-0.00129842758178711	-0.00141082827580282	-0.00129842758178711	-0.00129842758178711	-0.00129842758178711	-0.00128774216864258
1459	-0.00175654888153076	-0.00175654888153076	-0.00175654888153076	-0.00178313540192829	-0.00175654888153076	-0.00175654888153076	-0.00175654888153076	-0.0017608655616641
1460	-0.0024411678314209	-0.0024411678314209	-0.0024411678314209	-0.00230034650912498	-0.0024411678314209	-0.0024411678314209	-0.0024411678314209	-0.00245846901088953
1461	-0.00277531147003174	-0.00277531147003174	-0.00277531147003174	-0.00274522815102663	-0.00277531147003174	-0.00277531147003174	-0.00277531147003174	-0.00286343763582408
1462	-0.00273704528808594	-0.00273704528808594	-0.00273704528808594	-0.0027224138384823	-0.00273704528808594	-0.00273704528808594	-0.00273704528808594	-0.00277797132730484
1463	-0.00245451927185059	-0.00245451927185059	-0.00245451927185059	-0.00240449166937373	-0.00245451927185059	-0.00245451927185059	-0.00245451927185059	-0.00228206510655582
1464	-0.00180387496948242	-0.00180387496948242	-0.00180387496948242	-0.00190020614601786	-0.00180387496948242	-0.00180387496948242	-0.00180387496948242	-0.0014928593300283
1465	-0.00128817558288574	-0.00128817558288574	-0.00128817558288574	-0.00128917734809271	-0.00128817558288574	-0.00128817558288574	-0.00128817558288574	-0.000935133604798466
1466	-0.00111997127532959	-0.00111997127532959	-0.00111997127532959	-0.00112420628460849	-0.00111997127532959	-0.00111997127532959	-0.00111997127532959	-0.000917337427381426
1467	-0.00131762027740479	-0.00131762027740479	-0.00131762027740479	-0.00142565273399605	-0.00131762027740479	-0.00131762027740479	-0.00131762027740479	-0.00138171948492527
1468	-0.00184297561645508	-0.00184297561645508	-0.00184297561645508	-0.00172799191231745	-0.00184297561645508	-0.00184297561645508	-0.00184297561645508	-0.00200616661459208
1469	-0.00191235542297363	-0.00191235542297363	-0.00191235542297363	-0.00182756729792926	-0.00191235542297363	-0.00191235542297363	-0.00191235542297363	-0.00203313073143363
1470	-0.00171923637390137	-0.00171923637390137	-0.00171923637390137	-0.00175166258314129	-0.00171923637390137	-0.00171923637390137	-0.00171923637390137	-0.00175426912028342
1471	-0.00185585021972656	-0.00185585021972656	-0.00185585021972656	-0.00186994103798369	-0.00185585021972656	-0.00185585021972656	-0.00185585021972656	-0.00183061964344233
1472	-0.00199425220489502	-0.00199425220489502	-0.00199425220489502	-0.00204773302140445	-0.00199425220489502	-0.00199425220489502	-0.00199425220489502	-0.00194005388766527
1473	-0.00205528736114502	-0.00205528736114502	-0.00205528736114502	-0.00208993127994852	-0.00205528736114502	-0.00205528736114502	-0.00205528736114502	-0.00204662280157208
1474	-0.00221168994903564	-0.00221168994903564	-0.00221168994903564	-0.00213778809456815	-0.00221168994903564	-0.00221168994903564	-0.00221168994903564	-0.00220313598401845
1475	-0.00205957889556885	-0.00205957889556885	-0.00205957889556885	-0.0020278676055012	-0.00205957889556885	-0.00205957889556885	-0.00205957889556885	-0.00205883430317044
1476	-0.00147640705108643	-0.00147640705108643	-0.00147640705108643	-0.00152291579738315	-0.00147640705108643	-0.00147640705108643	-0.00147640705108643	-0.00153350469190627
1477	-0.000838637351989746	-0.000838637351989746	-0.000838637351989746	-0.000935973737095577	-0.000838637351989746	-0.000838637351989746	-0.000838637351989746	-0.000901924795471132
1478	-0.000607132911682129	-0.000607132911682129	-0.000607132911682129	-0.000638755417813469	-0.000607132911682129	-0.000607132911682129	-0.000607132911682129	-0.000703714904375374
1479	-0.000911235809326172	-0.000911235809326172	-0.000911235809326172	-0.000805603153439339	-0.000911235809326172	-0.000911235809326172	-0.000911235809326172	-0.000992920133285224
1480	-0.00121128559112549	-0.00121128559112549	-0.00121128559112549	-0.00121428178588958	-0.00121128559112549	-0.00121128559112549	-0.00121128559112549	-0.00123671640176326
1481	-0.00124847888946533	-0.00124847888946533	-0.00124847888946533	-0.00126036391424807	-0.00124847888946533	-0.00124847888946533	-0.00124847888946533	-0.001201375387609
1482	-0.00103604793548584	-0.00103604793548584	-0.00103604793548584	-0.00102997018554031	-0.00103604793548584	-0.00103604793548584	-0.00103604793548584	-0.000946103595197201
1483	-0.000600695610046387	-0.000600695610046387	-0.000600695610046387	-0.000553445198757037	-0.000600695610046387	-0.000600695610046387	-0.000600695610046387	-0.0006132738199085
1484	-0.000211715698242188	-0.000211715698242188	-0.000211715698242188	-0.000281632804605119	-0.000211715698242188	0	-0.000211715698242188	-0.000291965552605689
1485	-0.000119328498840332	-0.000119328498840332	-0.000119328498840332	-0.000284253919909657	-0.000119328498840332	0	-0.000119328498840332	-0.000170731378602795
1486	-0.000394701957702637	-0.000394701957702637	-0.000394701957702637	-0.000391412362280529	-0.000394701957702637	-0.000394701957702637	-0.000394701957702637	-0.000286870345007628
1487	-0.000198602676391602	-0.000198602676391602	-0.000198602676391602	-4.23366752840606e-05	-0.000198602676391602	0	-0.000198602676391602	5.56943996343762e-06
1488	0.000511765480041504	0.000511765480041504	0.000511765480041504	0.000546823948695066	0.000511765480041504	0.000511765480041504	0.000511765480041504	0.000696525326929986
1489	0.00087428092956543	0.00087428092956543	0.00087428092956543	0.000777142563832855	0.00087428092956543	0.00087428092956543	0.00087428092956543	0.00107602518983185
1490	0.000838398933410645	0.000838398933410645	0.000838398933410645	0.000805596184225996	0.000838398933410645	0.000838398933410645	0.000838398933410645	0.000934365845751017
1491	0.000215411186218262	0.000215411186218262	0.000215411186218262	0.000328970312377203	0.000215411186218262	0	0.000215411186218262	0.000262033077888191
1492	-0.000329136848449707	-0.000329136848449707	-0.000329136848449707	-0.000305813980410254	-0.000329136848449707	-0.000329136848449707	-0.000329136848449707	-0.000240726018091664
1493	-0.000264286994934082	-0.000264286994934082	-0.000264286994934082	-0.000339469065929732	-0.000264286994934082	-0.000264286994934082	-0.000264286994934082	-0.000116351424367167
1494	-0.000291228294372559	-0.000291228294372559	-0.000291228294372559	-0.000356753025603061	-0.000291228294372559	-0.000291228294372559	-0.000291228294372559	-0.000164256955031306
1495	-0.00026392936706543	-0.00026392936706543	-0.00026392936706543	-0.000249521087269802	-0.00026392936706543	-0.00026392936706543	-0.00026392936706543	-0.000219798122998327
1496	0.000365972518920898	0.000365972518920898	0.000365972518920898	0.0004193713862619	0.000365972518920898	0.000365972518920898	0.000365972518920898	0.000379288190742955
1497	0.000732302665710449	0.000732302665710449	0.000732302665710449	0.000746356999158503	0.000732302665710449	0.000732302665710449	0.000732302665710449	0.000786180258728564
1498	0.000282168388366699	0.000282168388366699	0.000282168388366699	0.000281930597157054	0.000282168388366699	0.000282168388366699	0.000282168388366699	0.000333473872160539
1499	-0.000310420989990234	-0.000310420989990234	-0.000310420989990234	-0.000289420677357692	-0.000310420989990234	-0.000310420989990234	-0.000310420989990234	-0.000250421522650868
1500	-0.000702142715454102	-0.000702142715454102	-0.000702142715454102	-0.000739305317011512	-0.000702142715454102	-0.000702142715454102	-0.000702142715454102	-0.000572791148442775
1501	-0.00078272819519043	-0.00078272819519043	-0.00078272819519043	-0.000809516416352351	-0.00078272819519043	-0.00078272819519043	-0.00078272819519043	-0.0007611297769472
1502	-0.000749349594116211	-0.000749349594116211	-0.000749349594116211	-0.000841314188167301	-0.000749349594116211	-0.000749349594116211	-0.000749349594116211	-0.000779204070568085
1503	-0.00109684467315674	-0.00109684467315674	-0.00109684467315674	-0.00107727231224088	-0.00109684467315674	-0.00109684467315674	-0.00109684467315674	-0.00109497655648738
1504	-0.00154590606689453	-0.00154590606689453	-0.00154590606689453	-0.00136214969505939	-0.00154590606689453	-0.00154590606689453	-0.00154590606689453	-0.00138591323047876
1505	-0.00111532211303711	-0.00111532211303711	-0.00111532211303711	-0.00122100370465106	-0.00111532211303711	-0.00111532211303711	-0.00111532211303711	-0.000874673598445952
1506	-0.000584006309509277	-0.000584006309509277	-0.000584006309509277	-0.00074728087684995	-0.000584006309509277	-0.000584006309509277	-0.000584006309509277	-0.000418811570852995
1507	-0.000481128692626953	-0.000481128692626953	-0.000481128692626953	-0.000350120223942304	-0.000481128692626953	-0.000481128692626953	-0.000481128692626953	-0.000410978653235361
1508	-0.000102758407592773	-0.000102758407592773	-0.000102758407592773	-6.0973928707923e-05	-0.000102758407592773	0	-0.000102758407592773	-0.00011472636833787
1509	0.000162124633789062	0.000162124633789062	0.000162124633789062	7.91637315616915e-05	0.000162124633789062	0	0.000162124633789062	0.000236928812228143
1510	9.94205474853516e-05	9.94205474853516e-05	9.94205474853516e-05	0.000173566114078719	9.94205474853516e-05	0	9.94205474853516e-05	0.000178415139089338
1511	0.0002593994140625	0.0002593994140625	0.0002593994140625	0.000375729423988248	0.0002593994140625	0.0002593994140625	0.0002593994140625	0.000253783277003095
1512	0.00075066089630127	0.00075066089630127	0.00075066089630127	0.000636362862825894	0.00075066089630127	0.00075066089630127	0.00075066089630127	0.000761485658586025
1513	0.00108087062835693	0.00108087062835693	0.00108087062835693	0.000998804859929836	0.00108087062835693	0.00108087062835693	0.00108087062835693	0.0011048645246774
1514	0.00118124485015869	0.00118124485015869	0.00118124485015869	0.00127481269902906	0.00118124485015869	0.00118124485015869	0.00118124485015869	0.00122194027062505
1515	0.0010216236114502	0.0010216236114502	0.0010216236114502	0.000998612545811678	0.0010216236114502	0.0010216236114502	0.0010216236114502	0.0011223191395402
1516	0.000405430793762207	0.000405430793762207	0.000405430793762207	0.00032531237377068	0.000405430793762207	0.000405430793762207	0.000405430793762207	0.00050922273658216
1517	-0.000268220901489258	-0.000268220901489258	-0.000268220901489258	-0.000248920931541146	-0.000268220901489258	-0.000268220901489258	-0.000268220901489258	-0.00018052538507618
1518	-0.00055992603302002	-0.00055992603302002	-0.00055992603302002	-0.000553560750470396	-0.00055992603302002	-0.00055992603302002	-0.00055992603302002	-0.000551377306692302
1519	-0.000566363334655762	-0.000566363334655762	-0.000566363334655762	-0.000578328527116343	-0.000566363334655762	-0.000566363334655762	-0.000566363334655762	-0.000548771233297884
1520	-0.000482559204101562	-0.000482559204101562	-0.000482559204101562	-0.000498103805143664	-0.000482559204101562	-0.000482559204101562	-0.000482559204101562	-0.000377407617634162
1521	-0.000349044799804688	-0.000349044799804688	-0.000349044799804688	-0.000310246680231439	-0.000349044799804688	-0.000349044799804688	-0.000349044799804688	-0.000232275808230042
1522	-5.93662261962891e-05	-5.93662261962891e-05	-5.93662261962891e-05	-0.000167108485581417	-5.93662261962891e-05	0	-5.93662261962891e-05	6.00984058110043e-05
1523	3.51667404174805e-05	3.51667404174805e-05	3.51667404174805e-05	-8.70443215558635e-06	3.51667404174805e-05	0	3.51667404174805e-05	0.000140877498779446
1524	-0.000128984451293945	-0.000128984451293945	-0.000128984451293945	-7.47922387168405e-05	-0.000128984451293945	0	-0.000128984451293945	-3.51444468833506e-05
1525	-1.52587890625e-05	-1.52587890625e-05	-1.52587890625e-05	-1.928206673522e-05	-1.52587890625e-05	0	-1.52587890625e-05	9.70799083006568e-05
1526	0.000292301177978516	0.000292301177978516	0.000292301177978516	0.000223070583650764	0.000292301177978516	0.000292301177978516	0.000292301177978516	0.00040308793541044
1527	0.000406980514526367	0.000406980514526367	0.000406980514526367	0.000332509280015997	0.000406980514526367	0.000406980514526367	0.000406980514526367	0.000568256480619311
1528	0.000388383865356445	0.000388383865356445	0.000388383865356445	0.000477443021922227	0.000388383865356445	0.000388383865356445	0.000388383865356445	0.000615832395851612
1529	0.000352621078491211	0.000352621078491211	0.000352621078491211	0.000455823607943914	0.000352621078491211	0.000352621078491211	0.000352621078491211	0.000520148081704974
1530	0.000310063362121582	0.000310063362121582	0.000310063362121582	0.00025051734053825	0.000310063362121582	0.000310063362121582	0.000310063362121582	0.000362472463166341
1531	0.000478625297546387	0.000478625297546387	0.000478625297546387	0.000442192909947546	0.000478625297546387	0.000478625297546387	0.000478625297546387	0.000541406101547182
1532	0.000768542289733887	0.000768542289733887	0.000768542289733887	0.000815537534404538	0.000768542289733887	0.000768542289733887	0.000768542289733887	0.000994430156424642
1533	0.000869035720825195	0.000869035720825195	0.000869035720825195	0.00082993788057388	0.000869035720825195	0.000869035720825195	0.000869035720825195	0.00120795937255025
1534	0.000944733619689941	0.000944733619689941	0.000944733619689941	0.000919394526124505	0.000944733619689941	0.000944733619689941	0.000944733619689941	0.00118762196507305
1535	0.00100588798522949	0.00100588798522949	0.00100588798522949	0.0010437748956175	0.00100588798522949	0.00100588798522949	0.00100588798522949	0.00110165646765381
1536	0.00092315673828125	0.00092315673828125	0.00092315673828125	0.000925458492864863	0.00092315673828125	0.00092315673828125	0.00092315673828125	0.000996587914414704
1537	0.00100898742675781	0.00100898742675781	0.00100898742675781	0.000946871517594363	0.00100898742675781	0.00100898742675781	0.00100898742675781	0.0010840012691915
1538	0.00142538547515869	0.00142538547515869	0.00142538547515869	0.00137633575264806	0.00142538547515869	0.00142538547515869	0.00142538547515869	0.00146222370676696
1539	0.00165140628814697	0.00165140628814697	0.00165140628814697	0.00162437437623306	0.00165140628814697	0.00165140628814697	0.00165140628814697	0.00161214068066329
1540	0.00110363960266113	0.00110363960266113	0.00110363960266113	0.00115177134190188	0.00110363960266113	0.00110363960266113	0.00110363960266113	0.00102003756910563
1541	0.000233769416809082	0.000233769416809082	0.000233769416809082	0.000290121384625831	0.000233769416809082	0	0.000233769416809082	0.000165360397659242
1542	-0.000234007835388184	-0.000234007835388184	-0.000234007835388184	-0.00012557831846126	-0.000234007835388184	0	-0.000234007835388184	-0.000370183901395649
1543	-0.000412106513977051	-0.000412106513977051	-0.000412106513977051	-0.000482293125022282	-0.000412106513977051	-0.000412106513977051	-0.000412106513977051	-0.000592297874391079
1544	-0.000643253326416016	-0.000643253326416016	-0.000643253326416016	-0.000729540831075395	-0.000643253326416016	-0.000643253326416016	-0.000643253326416016	-0.000692077097482979
1545	-0.000838041305541992	-0.000838041305541992	-0.000838041305541992	-0.000968684911230773	-0.000838041305541992	-0.000838041305541992	-0.000838041305541992	-0.000772569910623133
1546	-0.00108885765075684	-0.00108885765075684	-0.00108885765075684	-0.00110344070413569	-0.00108885765075684	-0.00108885765075684	-0.00108885765075684	-0.000921690603718162
1547	-0.00132334232330322	-0.00132334232330322	-0.00132334232330322	-0.00117984608398704	-0.00132334232330322	-0.00132334232330322	-0.00132334232330322	-0.00114047387614846
1548	-0.0010685920715332	-0.0010685920715332	-0.0010685920715332	-0.00100952706803014	-0.0010685920715332	-0.0010685920715332	-0.0010685920715332	-0.000951580645050853
1549	-0.000417828559875488	-0.000417828559875488	-0.000417828559875488	-0.000407131534898751	-0.000417828559875488	-0.000417828559875488	-0.000417828559875488	-0.000348284724168479
1550	0.000203728675842285	0.000203728675842285	0.000203728675842285	0.000149737412355142	0.000203728675842285	0	0.000203728675842285	0.000228902586968616
1551	0.000556111335754395	0.000556111335754395	0.000556111335754395	0.000471939684757006	0.000556111335754395	0.000556111335754395	0.000556111335754395	0.000562887580599636
1552	0.000425577163696289	0.000425577163696289	0.000425577163696289	0.000499470793819321	0.000425577163696289	0.000425577163696289	0.000425577163696289	0.000388318730983883
1553	5.10215759277344e-05	5.10215759277344e-05	5.10215759277344e-05	8.8169910385175e-05	5.10215759277344e-05	0	5.10215759277344e-05	2.2594555048272e-05
1554	-0.000253796577453613	-0.000253796577453613	-0.000253796577453613	-0.000353876066251475	-0.000253796577453613	0	-0.000253796577453613	-0.000300933432299644
1555	-0.000379443168640137	-0.000379443168640137	-0.000379443168640137	-0.000322051003360636	-0.000379443168640137	-0.000379443168640137	-0.000379443168640137	-0.000498119276016951
1556	-0.000209450721740723	-0.000209450721740723	-0.000209450721740723	-0.000156933376418	-0.000209450721740723	0	-0.000209450721740723	-0.000297799822874367
1557	-7.28368759155273e-05	-7.28368759155273e-05	-7.28368759155273e-05	-0.000145127944362321	-7.28368759155273e-05	0	-7.28368759155273e-05	-0.000187072670087218
1558	-9.75131988525391e-05	-9.75131988525391e-05	-9.75131988525391e-05	-8.90387850793136e-05	-9.75131988525391e-05	0	-9.75131988525391e-05	-0.00029609352350235
1559	-0.000282764434814453	-0.000282764434814453	-0.000282764434814453	-0.00020394454791834	-0.000282764434814453	-0.000282764434814453	-0.000282764434814453	-0.00042134162504226
1560	-0.000525355339050293	-0.000525355339050293	-0.000525355339050293	-0.000588411872900588	-0.000525355339050293	-0.000525355339050293	-0.000525355339050293	-0.000599604332819581
1561	-0.000563144683837891	-0.000563144683837891	-0.000563144683837891	-0.00051842301606192	-0.000563144683837891	-0.000563144683837891	-0.000563144683837891	-0.000653779599815607
1562	-0.000440478324890137	-0.000440478324890137	-0.000440478324890137	-0.00038758602369605	-0.000440478324890137	-0.000440478324890137	-0.000440478324890137	-0.000579231767915189
1563	-0.000108122825622559	-0.000108122825622559	-0.000108122825622559	-7.18780531024348e-05	-0.000108122825622559	0	-0.000108122825622559	-0.000231848156545311
1564	0.000195860862731934	0.000195860862731934	0.000195860862731934	9.35601017926847e-05	0.000195860862731934	0	0.000195860862731934	0.000115410788566805
1565	7.05718994140625e-05	7.05718994140625e-05	7.05718994140625e-05	2.08355233110244e-05	7.05718994140625e-05	0	7.05718994140625e-05	1.85203534783795e-05
1566	-0.000263452529907227	-0.000263452529907227	-0.000263452529907227	-0.00021430463174013	-0.000263452529907227	-0.000263452529907227	-0.000263452529907227	-0.000249156088102609
1567	-0.000427126884460449	-0.000427126884460449	-0.000427126884460449	-0.000436610344146579	-0.000427126884460449	-0.000427126884460449	-0.000427126884460449	-0.000499317946378142
1568	-0.000455141067504883	-0.000455141067504883	-0.000455141067504883	-0.000456033301996256	-0.000455141067504883	-0.000455141067504883	-0.000455141067504883	-0.000614741933532059
1569	-0.000421047210693359	-0.000421047210693359	-0.000421047210693359	-0.000392169928816661	-0.000421047210693359	-0.000421047210693359	-0.000421047210693359	-0.000581828760914505
1570	-0.000338554382324219	-0.000338554382324219	-0.000338554382324219	-0.00039794488833791	-0.000338554382324219	-0.000338554382324219	-0.000338554382324219	-0.000421126547735184
1571	-0.000352740287780762	-0.000352740287780762	-0.000352740287780762	-0.000438854499654482	-0.000352740287780762	-0.000352740287780762	-0.000352740287780762	-0.000277957587968558
1572	-0.00056767463684082	-0.00056767463684082	-0.00056767463684082	-0.000534450555125317	-0.00056767463684082	-0.00056767463684082	-0.00056767463684082	-0.000501923612318933
1573	-0.000803112983703613	-0.000803112983703613	-0.000803112983703613	-0.000716537824502423	-0.000803112983703613	-0.000803112983703613	-0.000803112983703613	-0.000771555060055107
1574	-0.000875115394592285	-0.000875115394592285	-0.000875115394592285	-0.000865119748456907	-0.000875115394592285	-0.000875115394592285	-0.000875115394592285	-0.000899873790331185
1575	-0.000964045524597168	-0.000964045524597168	-0.000964045524597168	-0.000980967869783702	-0.000964045524597168	-0.000964045524597168	-0.000964045524597168	-0.00106890115421265
1576	-0.00101840496063232	-0.00101840496063232	-0.00101840496063232	-0.00102811570459591	-0.00101840496063232	-0.00101840496063232	-0.00101840496063232	-0.00113879842683673
1577	-0.000846982002258301	-0.000846982002258301	-0.000846982002258301	-0.000877523297760823	-0.000846982002258301	-0.000846982002258301	-0.000846982002258301	-0.000937150791287422
1578	-0.0005645751953125	-0.0005645751953125	-0.0005645751953125	-0.000532901780301123	-0.0005645751953125	-0.0005645751953125	-0.0005645751953125	-0.000505533011164516
1579	-0.000329017639160156	-0.000329017639160156	-0.000329017639160156	-0.000295619573917008	-0.000329017639160156	-0.000329017639160156	-0.000329017639160156	-0.000280269130598754
1580	-0.000129938125610352	-0.000129938125610352	-0.000129938125610352	-0.00019836521068519	-0.000129938125610352	0	-0.000129938125610352	-0.000254444865277037
1581	8.08238983154297e-05	8.08238983154297e-05	8.08238983154297e-05	0.000237993149541663	8.08238983154297e-05	0	8.08238983154297e-05	-9.86015365924686e-05
1582	0.000230312347412109	0.000230312347412109	0.000230312347412109	0.000159972228612022	0.000230312347412109	0	0.000230312347412109	2.36243577091955e-05
1583	0.000198721885681152	0.000198721885681152	0.000198721885681152	2.41521747737943e-05	0.000198721885681152	0	0.000198721885681152	4.56550478702411e-05
1584	2.62260437011719e-05	2.62260437011719e-05	2.62260437011719e-05	-5.97314078394977e-06	2.62260437011719e-05	0	2.62260437011719e-05	-1.96406799659599e-05
1585	-0.000145673751831055	-0.000145673751831055	-0.000145673751831055	-5.43462463830635e-05	-0.000145673751831055	0	-0.000145673751831055	-0.000120041098853108
1586	-0.000213146209716797	-0.000213146209716797	-0.000213146209716797	-0.000191515242288505	-0.000213146209716797	0	-0.000213146209716797	-0.000221707479795441
1587	-0.000212788581848145	-0.000212788581848145	-0.000212788581848145	-0.00019633769892601	-0.000212788581848145	0	-0.000212788581848145	-0.000323195417877287
1588	-0.000127911567687988	-0.000127911567687988	-0.000127911567687988	-6.49206297386847e-05	-0.000127911567687988	0	-0.000127911567687988	-0.000153294677147642
1589	9.44137573242188e-05	9.44137573242188e-05	9.44137573242188e-05	0.000120649639113591	9.44137573242188e-05	0	9.44137573242188e-05	0.000166492987773381
1590	0.000265240669250488	0.000265240669250488	0.000265240669250488	0.000265719188314319	0.000265240669250488	0.000265240669250488	0.000265240669250488	0.000381713703973219
1591	0.000298142433166504	0.000298142433166504	0.000298142433166504	0.000271999926353313	0.000298142433166504	0.000298142433166504	0.000298142433166504	0.000457442132756114
1592	0.000169992446899414	0.000169992446899414	0.000169992446899414	0.000160775359235021	0.000169992446899414	0	0.000169992446899414	0.000260345113929361
1593	7.46250152587891e-05	7.46250152587891e-05	7.46250152587891e-05	5.09270296352392e-05	7.46250152587891e-05	0	7.46250152587891e-05	9.84045909717679e-05
1594	0.000108242034912109	0.000108242034912109	0.000108242034912109	1.67316461205621e-05	0.000108242034912109	0	0.000108242034912109	0.000220945745240897
1595	5.16176223754883e-05	5.16176223754883e-05	5.16176223754883e-05	4.61137292213633e-05	5.16176223754883e-05	0	5.16176223754883e-05	0.000218551402213052
1596	-5.03063201904297e-05	-5.03063201904297e-05	-5.03063201904297e-05	7.57328003090827e-05	-5.03063201904297e-05	0	-5.03063201904297e-05	-1.74231972778216e-05
1597	-7.49826431274414e-05	-7.49826431274414e-05	-7.49826431274414e-05	-4.83708261613727e-05	-7.49826431274414e-05	0	-7.49826431274414e-05	-0.000177802707185037
1598	-0.000155210494995117	-0.000155210494995117	-0.000155210494995117	-0.000365221627857809	-0.000155210494995117	0	-0.000155210494995117	-0.00031718859099783
1599	-0.000349760055541992	-0.000349760055541992	-0.000349760055541992	-0.000473576265955255	-0.000349760055541992	-0.000349760055541992	-0.000349760055541992	-0.000520761124789715
1600	-0.000373959541320801	-0.000373959541320801	-0.000373959541320801	-0.000109668723097129	-0.000373959541320801	-0.000373959541320801	-0.000373959541320801	-0.000506379641592503
1601	-0.000365734100341797	0	-0.000365734100341797	-0.000468035744843806	-0.000365734100341797	-0.000365734100341797	-0.000365734100341797	-0.000365208950825036
1602	-0.000490069389343262	0	-0.000490069389343262	-0.000531738296923816	-0.000490069389343262	-0.000490069389343262	-0.000490069389343262	-0.000422083743615076
1603	-0.000552892684936523	0	-0.000552892684936523	-0.000572033016818923	-0.000552892684936523	-0.000552892684936523	-0.000552892684936523	-0.000525822397321463
1604	-0.000569701194763184	0	-0.000569701194763184	-0.000489735584300347	-0.000569701194763184	-0.000569701194763184	-0.000569701194763184	-0.000588897150009871
1605	-0.00059199333190918	0	-0.00059199333190918	-0.000538011477646346	-0.00059199333190918	-0.00059199333190918	-0.00059199333190918	-0.000673676317092031
1606	-0.000603079795837402	0	-0.000603079795837402	-0.000580262826452412	-0.000603079795837402	-0.000603079795837402	-0.000603079795837402	-0.000647430249955505
1607	-0.000507116317749023	0	-0.000507116317749023	-0.000490492737814693	-0.000507116317749023	-0.000507116317749023	-0.000507116317749023	-0.000548396026715636
1608	-0.000392317771911621	0	-0.000392317771911621	-0.000368363271897143	-0.000392317771911621	-0.000392317771911621	-0.000392317771911621	-0.000451420317403972
1609	-0.000301718711853027	0	-0.000301718711853027	-0.00023646711049409	-0.000301718711853027	-0.000301718711853027	-0.000301718711853027	-0.000257155857980251
1610	-6.53266906738281e-05	0	-6.53266906738281e-05	-0.000148825801834396	-6.53266906738281e-05	0	-6.53266906738281e-05	2.63996626017615e-05
1611	0.000234484672546387	0	0.000234484672546387	1.16413237757763e-05	0.000234484672546387	0	0.000234484672546387	0.000275865313597023
1612	0.000335216522216797	0	0.000335216522216797	0.000297007077667476	0.000335216522216797	0.000335216522216797	0.000335216522216797	0.000363671104423702
1613	0.000165104866027832	0	0.000165104866027832	0.000297695759491794	0.000165104866027832	0	0.000165104866027832	0.000288148265099153
1614	0.000113129615783691	0	0.000113129615783691	0.000215412998460875	0.000113129615783691	0	0.000113129615783691	0.000375763542251661
1615	0.000587821006774902	0	0.000587821006774902	0.000637829210266614	0.000587821006774902	0.000587821006774902	0.000587821006774902	0.000923773623071611
1616	0.00123250484466553	0	0.00123250484466553	0.00116979391978981	0.00123250484466553	0.00123250484466553	0.00123250484466553	0.00149392429739237
1617	0.00139534473419189	0	0.00139534473419189	0.00130260488610373	0.00139534473419189	0.00139534473419189	0.00139534473419189	0.00151995476335287
1618	0.00125002861022949	0	0.00125002861022949	0.0013023826222968	0.00125002861022949	0.00125002861022949	0.00125002861022949	0.00129615562036633
1619	0.00125563144683838	0	0.00125563144683838	0.00125007466718808	0.00125563144683838	0.00125563144683838	0.00125563144683838	0.00123863108456135
1620	0.00134551525115967	0	0.00134551525115967	0.00135383729072197	0.00134551525115967	0.00134551525115967	0.00134551525115967	0.00131063431035727
1621	0.00151979923248291	0	0.00151979923248291	0.00168752021917789	0.00151979923248291	0.00151979923248291	0.00151979923248291	0.00150250259321183
1622	0.0017693042755127	0	0.0017693042755127	0.00185939932909662	0.0017693042755127	0.0017693042755127	0.0017693042755127	0.00173203973099589
1623	0.00188398361206055	0	0.00188398361206055	0.00183787059489726	0.00188398361206055	0.00188398361206055	0.00188398361206055	0.00174926547333598
1624	0.00169670581817627	0	0.00169670581817627	0.00162617766738195	0.00169670581817627	0.00169670581817627	0.00169670581817627	0.00155398854985833
1625	0.00127625465393066	0	0.00127625465393066	0.00122142005375681	0.00127625465393066	0.00127625465393066	0.00127625465393066	0.00131559593137354
1626	0.00103557109832764	0	0.00103557109832764	0.0010543395126378	0.00103557109832764	0.00103557109832764	0.00103557109832764	0.0011425877455622
1627	0.00116348266601562	0	0.00116348266601562	0.00121391745595439	0.00116348266601562	0.00116348266601562	0.00116348266601562	0.00121985492296517
1628	0.00145447254180908	0	0.00145447254180908	0.00136086164148486	0.00145447254180908	0.00145447254180908	0.00145447254180908	0.00143396924249828
1629	0.00136113166809082	0	0.00136113166809082	0.00126316605181677	0.00136113166809082	0.00136113166809082	0.00136113166809082	0.00132388039492071
1630	0.000895023345947266	0	0.000895023345947266	0.000966092420069444	0.000895023345947266	0.000895023345947266	0.000895023345947266	0.000892159761860967
1631	0.000635623931884766	0	0.000635623931884766	0.000729705330007208	0.000635623931884766	0.000635623931884766	0.000635623931884766	0.000536092324182391
1632	0.000592350959777832	0	0.000592350959777832	0.000637892225897051	0.000592350959777832	0.000592350959777832	0.000592350959777832	0.000355971802491695
1633	0.000509500503540039	0	0.000509500503540039	0.000585353274304186	0.000509500503540039	0.000509500503540039	0.000509500503540039	0.000175844703335315
1634	0.000475645065307617	0	0.000475645065307617	0.000495665399910917	0.000475645065307617	0.000475645065307617	0.000475645065307617	9.28420413401909e-05
1635	0.000684857368469238	0	0.000684857368469238	0.000554049557076459	0.000684857368469238	0.000684857368469238	0.000684857368469238	0.000283081084489822
1636	0.000722885131835938	0	0.000722885131835938	0.000623844369600044	0.000722885131835938	0.000722885131835938	0.000722885131835938	0.000494727690238506
1637	0.000491976737976074	0	0.000491976737976074	0.000485810994070976	0.000491976737976074	0.000491976737976074	0.000491976737976074	0.000434330315329134
1638	0.000188946723937988	0	0.000188946723937988	0.000260499799690611	0.000188946723937988	0	0.000188946723937988	9.3570095486939e-05
1639	-4.9591064453125e-05	0	-4.9591064453125e-05	0.000114735269519811	-4.9591064453125e-05	0	-4.9591064453125e-05	-0.00015279883518815
1640	0.000214099884033203	0	0.000214099884033203	0.00013347975326045	0.000214099884033203	0	0.000214099884033203	8.21754219941795e-05
1641	0.000731110572814941	0	0.000731110572814941	0.000675673092107574	0.000731110572814941	0.000731110572814941	0.000731110572814941	0.000580510823056102
1642	0.000863552093505859	0	0.000863552093505859	0.000703993294186551	0.000863552093505859	0.000863552093505859	0.000863552093505859	0.000775690015871078
1643	0.000643253326416016	0	0.000643253326416016	0.000653305620591998	0.000643253326416016	0.000643253326416016	0.000643253326416016	0.000547821167856455
1644	0.000603318214416504	0	0.000603318214416504	0.000804029783113911	0.000603318214416504	0.000603318214416504	0.000603318214416504	0.000494542415253818
1645	0.000809192657470703	0	0.000809192657470703	0.000875874413511238	0.000809192657470703	0.000809192657470703	0.000809192657470703	0.000726003898307681
1646	0.000986814498901367	0	0.000986814498901367	0.000914331491458409	0.000986814498901367	0.000986814498901367	0.000986814498901367	0.000889594492036849
1647	0.000958561897277832	0	0.000958561897277832	0.000901552928631575	0.000958561897277832	0.000958561897277832	0.000958561897277832	0.000906935601960868
1648	0.00051414966583252	0	0.00051414966583252	0.000517980628541403	0.00051414966583252	0.00051414966583252	0.00051414966583252	0.000503934570588171
1649	-2.92062759399414e-05	0	-2.92062759399414e-05	1.67687470900802e-05	-2.92062759399414e-05	0	-2.92062759399414e-05	-3.2894138712436e-05
1650	-0.000332832336425781	0	-0.000332832336425781	-0.000339779008370483	-0.000332832336425781	-0.000332832336425781	-0.000332832336425781	-0.000328520167386159
1651	-0.000379562377929688	0	-0.000379562377929688	-0.000415142006246183	-0.000379562377929688	-0.000379562377929688	-0.000379562377929688	-0.000395220355130732
1652	-7.5221061706543e-05	0	-7.5221061706543e-05	-0.000172948457052043	-7.5221061706543e-05	0	-7.5221061706543e-05	-0.000119103002361953
1653	-5.24520874023438e-05	0	-5.24520874023438e-05	-8.93023943510286e-05	-5.24520874023438e-05	0	-5.24520874023438e-05	-0.000107069397927262
1654	-0.000372529029846191	0	-0.000372529029846191	-0.000269968434737244	-0.000372529029846191	-0.000372529029846191	-0.000372529029846191	-0.000327264715451747
1655	-0.000348806381225586	0	-0.000348806381225586	-0.000335863835208205	-0.000348806381225586	-0.000348806381225586	-0.000348806381225586	-0.000216593063669279
1656	-0.000137448310852051	0	-0.000137448310852051	-0.000151484353895945	-0.000137448310852051	0	-0.000137448310852051	-8.156771218637e-05
1657	0.000157475471496582	0	0.000157475471496582	0.000236647934784029	0.000157475471496582	0	0.000157475471496582	0.000181354364030994
1658	0.000580906867980957	0	0.000580906867980957	0.000640478938323124	0.000580906867980957	0.000580906867980957	0.000580906867980957	0.000604461820330471
1659	0.00090634822845459	0	0.00090634822845459	0.000739763276497893	0.00090634822845459	0.00090634822845459	0.00090634822845459	0.00090578303206712
1660	0.000843286514282227	0	0.000843286514282227	0.000860673821575894	0.000843286514282227	0.000843286514282227	0.000843286514282227	0.000937756733037531
1661	0.000433087348937988	0	0.000433087348937988	0.000417324778803279	0.000433087348937988	0.000433087348937988	0.000433087348937988	0.000580230262130499
1662	0.000363945960998535	0	0.000363945960998535	0.000504212447043987	0.000363945960998535	0.000363945960998535	0.000363945960998535	0.000444211298599839
1663	0.000714302062988281	0	0.000714302062988281	0.000650071380868455	0.000714302062988281	0.000714302062988281	0.000714302062988281	0.000816744519397616
1664	0.000911712646484375	0	0.000911712646484375	0.000874328886260714	0.000911712646484375	0.000911712646484375	0.000911712646484375	0.00103607284836471
1665	0.000843048095703125	0	0.000843048095703125	0.000907055205211621	0.000843048095703125	0.000843048095703125	0.000843048095703125	0.000856427068356425
1666	0.000800490379333496	0	0.000800490379333496	0.000797832796363313	0.000800490379333496	0.000800490379333496	0.000800490379333496	0.000740834046155214
1667	0.000738859176635742	0	0.000738859176635742	0.000586806275180566	0.000738859176635742	0.000738859176635742	0.000738859176635742	0.000654398754704744
1668	0.000249385833740234	0	0.000249385833740234	0.000282386803174892	0.000249385833740234	0	0.000249385833740234	0.000269945012405515
1669	-0.0001373291015625	0	-0.0001373291015625	4.24511878809532e-05	-0.0001373291015625	0	-0.0001373291015625	-1.07066007331014e-05
1670	-0.000153660774230957	0	-0.000153660774230957	-0.000128479128179384	-0.000153660774230957	0	-0.000153660774230957	-9.43437626119703e-05
1671	-0.000129461288452148	0	-0.000129461288452148	-0.000207997490522599	-0.000129461288452148	0	-0.000129461288452148	-0.000177521491423249
1672	-3.44514846801758e-05	0	-3.44514846801758e-05	-8.21870867874219e-05	-3.44514846801758e-05	0	-3.44514846801758e-05	-0.00018019144772552
1673	-5.24520874023438e-05	0	-5.24520874023438e-05	2.10948009027443e-05	-5.24520874023438e-05	0	-5.24520874023438e-05	-0.000198783076484688
1674	-0.000116825103759766	0	-0.000116825103759766	-0.000123763508957412	-0.000116825103759766	0	-0.000116825103759766	-0.000240648849285208
1675	-0.000114917755126953	0	-0.000114917755126953	-0.00012706126745342	-0.000114917755126953	0	-0.000114917755126953	-0.00027646601665765
1676	-9.77516174316406e-06	0	-9.77516174316406e-06	5.68847933657739e-05	-9.77516174316406e-06	0	-9.77516174316406e-06	-0.000104674138128757
1677	0.000235795974731445	0	0.000235795974731445	0.000194636081295059	0.000235795974731445	0	0.000235795974731445	0.000224758536205627
1678	0.000345468521118164	0	0.000345468521118164	0.000304568065951528	0.000345468521118164	0.000345468521118164	0.000345468521118164	0.000329362810589373
1679	0.000266313552856445	0	0.000266313552856445	0.000273356258312299	0.000266313552856445	0.000266313552856445	0.000266313552856445	0.000303493754472584
1680	0.000162482261657715	0	0.000162482261657715	0.000135669070225371	0.000162482261657715	0	0.000162482261657715	0.00022110334248282
1681	0.000146269798278809	0	0.000146269798278809	0.000171555098193377	0.000146269798278809	0	0.000146269798278809	0.000188137448276393
1682	0.000108242034912109	0	0.000108242034912109	8.27878975120045e-05	0.000108242034912109	0	0.000108242034912109	0.000225996598601341
1683	0.000104188919067383	0	0.000104188919067383	0.000183378783742044	0.000104188919067383	0	0.000104188919067383	0.000241701462073252
1684	0.000355124473571777	0	0.000355124473571777	0.000381447231223692	0.000355124473571777	0.000355124473571777	0.000355124473571777	0.000445625570137054
1685	0.000523090362548828	0	0.000523090362548828	0.000429187289254157	0.000523090362548828	0.000523090362548828	0.000523090362548828	0.000604427885264158
1686	0.000370979309082031	0	0.000370979309082031	0.000314127831229864	0.000370979309082031	0.000370979309082031	0.000370979309082031	0.000464669923530892
1687	3.61204147338867e-05	0	3.61204147338867e-05	0.000150620149494666	3.61204147338867e-05	0	3.61204147338867e-05	0.000155454850755632
1688	-9.28640365600586e-05	0	-9.28640365600586e-05	4.5494689358941e-05	-9.28640365600586e-05	0	-9.28640365600586e-05	4.54542168881744e-06
1689	0.000228762626647949	0	0.000228762626647949	0.000108667174022397	0.000228762626647949	0	0.000228762626647949	0.000313417636789382
1690	0.000509977340698242	0	0.000509977340698242	0.000338144460255307	0.000509977340698242	0.000509977340698242	0.000509977340698242	0.000589298084378242
1691	0.000446915626525879	0	0.000446915626525879	0.000528860530080752	0.000446915626525879	0.000446915626525879	0.000446915626525879	0.000512244703713804
1692	0.000452041625976562	0	0.000452041625976562	0.000572802621881488	0.000452041625976562	0.000452041625976562	0.000452041625976562	0.00051808322314173
1693	0.00079190731048584	0	0.00079190731048584	0.000796252117647055	0.00079190731048584	0.00079190731048584	0.00079190731048584	0.000822068657726049
1694	0.00111114978790283	0	0.00111114978790283	0.00108148828879064	0.00111114978790283	0.00111114978790283	0.00111114978790283	0.00112575595267117
1695	0.00101864337921143	0	0.00101864337921143	0.000938118583301172	0.00101864337921143	0.00101864337921143	0.00101864337921143	0.00104245485272259
1696	0.000508546829223633	0	0.000508546829223633	0.000508522436718548	0.000508546829223633	0.000508546829223633	0.000508546829223633	0.000535083701834083
1697	-0.000138282775878906	0	-0.000138282775878906	5.42345408809427e-05	-0.000138282775878906	0	-0.000138282775878906	-0.000135759706608951
1698	-0.000267744064331055	0	-0.000267744064331055	-0.000195216321365051	-0.000267744064331055	-0.000267744064331055	-0.000267744064331055	-0.0002913182543125
1699	0.000317215919494629	0	0.000317215919494629	0.000191216194486358	0.000317215919494629	0.000317215919494629	0.000317215919494629	0.000277819723123685
1700	0.000710368156433105	0	0.000710368156433105	0.000629573635925799	0.000710368156433105	0.000710368156433105	0.000710368156433105	0.000684866798110306
1701	0.000499367713928223	0	0.000499367713928223	0.000523718557659682	0.000499367713928223	0.000499367713928223	0.000499367713928223	0.000514582032337785
1702	-1.78813934326172e-06	0	-1.78813934326172e-06	4.53660743258089e-05	-1.78813934326172e-06	0	-1.78813934326172e-06	-1.35533628053963e-06
1703	-0.000640869140625	0	-0.000640869140625	-0.000644353210600783	-0.000640869140625	-0.000640869140625	-0.000640869140625	-0.000639847130514681
1704	-0.00103068351745605	0	-0.00103068351745605	-0.000993826461846857	-0.00103068351745605	-0.00103068351745605	-0.00103068351745605	-0.00103896821383387
1705	-0.00103306770324707	0	-0.00103306770324707	-0.0011634067517048	-0.00103306770324707	-0.00103306770324707	-0.00103306770324707	-0.00108235934749246
1706	-0.000934720039367676	0	-0.000934720039367676	-0.00103641660310563	-0.000934720039367676	-0.000934720039367676	-0.000934720039367676	-0.000977743417024612
1707	-0.000889778137207031	0	-0.000889778137207031	-0.000723034136287609	-0.000889778137207031	-0.000889778137207031	-0.000889778137207031	-0.000906201370526105
1708	-0.000791192054748535	0	-0.000791192054748535	-0.000631619260422821	-0.000791192054748535	-0.000791192054748535	-0.000791192054748535	-0.000786014250479639
1709	-0.000694870948791504	0	-0.000694870948791504	-0.000711628190269278	-0.000694870948791504	-0.000694870948791504	-0.000694870948791504	-0.000687830557581037
1710	-0.00083613395690918	0	-0.00083613395690918	-0.000912883231168709	-0.00083613395690918	-0.00083613395690918	-0.00083613395690918	-0.000821597350295633
1711	-0.000885844230651855	0	-0.000885844230651855	-0.000974602505809955	-0.000885844230651855	-0.000885844230651855	-0.000885844230651855	-0.000853934499900788
1712	-0.000687360763549805	0	-0.000687360763549805	-0.00070276374228018	-0.000687360763549805	-0.000687360763549805	-0.000687360763549805	-0.000641308899503201
1713	-0.000554919242858887	0	-0.000554919242858887	-0.000503938091234898	-0.000554919242858887	-0.000554919242858887	-0.000554919242858887	-0.000471591018140316
1714	-0.000503301620483398	0	-0.000503301620483398	-0.000489782787407998	-0.000503301620483398	-0.000503301620483398	-0.000503301620483398	-0.000467689154902473
1715	-0.000619649887084961	0	-0.000619649887084961	-0.000577888650766221	-0.000619649887084961	-0.000619649887084961	-0.000619649887084961	-0.000619022408500314
1716	-0.000665664672851562	0	-0.000665664672851562	-0.00067754396411205	-0.000665664672851562	-0.000665664672851562	-0.000665664672851562	-0.000658937962725759
1717	-0.000512003898620605	0	-0.000512003898620605	-0.000562793898566041	-0.000512003898620605	-0.000512003898620605	-0.000512003898620605	-0.000535597966518253
1718	-0.000412583351135254	0	-0.000412583351135254	-0.000379886924436119	-0.000412583351135254	-0.000412583351135254	-0.000412583351135254	-0.000411500892369077
1719	-0.00030517578125	0	-0.00030517578125	-0.000363206295391467	-0.00030517578125	-0.00030517578125	-0.00030517578125	-0.00027726189000532
1720	-0.000363826751708984	0	-0.000363826751708984	-0.000338048941253318	-0.000363826751708984	-0.000363826751708984	-0.000363826751708984	-0.00030864286236465
1721	-0.000516653060913086	0	-0.000516653060913086	-0.000528971431960059	-0.000516653060913086	-0.000516653060913086	-0.000516653060913086	-0.000481158029288054
1722	-0.000621914863586426	0	-0.000621914863586426	-0.000489868306188252	-0.000621914863586426	-0.000621914863586426	-0.000621914863586426	-0.000588185852393508
1723	-0.000594377517700195	0	-0.000594377517700195	-0.000388398396954973	-0.000594377517700195	-0.000594377517700195	-0.000594377517700195	-0.000548549869563431
1724	-0.000362038612365723	0	-0.000362038612365723	-0.000367386274240239	-0.000362038612365723	-0.000362038612365723	-0.000362038612365723	-0.000356500793714076
1725	-0.000295758247375488	0	-0.000295758247375488	-0.000405393354732191	-0.000295758247375488	-0.000295758247375488	-0.000295758247375488	-0.000329652102664113
1726	-0.000403404235839844	0	-0.000403404235839844	-0.00044547411302787	-0.000403404235839844	-0.000403404235839844	-0.000403404235839844	-0.000459749309811741
1727	-0.00038444995880127	0	-0.00038444995880127	-0.000394234331064872	-0.00038444995880127	-0.00038444995880127	-0.00038444995880127	-0.000425589008955285
1728	-0.000262856483459473	0	-0.000262856483459473	-0.000348457400351371	-0.000262856483459473	-0.000262856483459473	-0.000262856483459473	-0.000297542661428452
1729	-0.00018465518951416	0	-0.00018465518951416	-0.000302633870265264	-0.00018465518951416	0	-0.00018465518951416	-0.000198350913706236
1730	-0.000167965888977051	0	-0.000167965888977051	-0.000205761600901272	-0.000167965888977051	0	-0.000167965888977051	-0.000199574729776941
1731	-0.000301361083984375	0	-0.000301361083984375	-0.000265851696353743	-0.000301361083984375	-0.000301361083984375	-0.000301361083984375	-0.000367000990081578
1732	-0.000615477561950684	0	-0.000615477561950684	-0.000478066736740627	-0.000615477561950684	-0.000615477561950684	-0.000615477561950684	-0.000671236426569521
1733	-0.000865697860717773	0	-0.000865697860717773	-0.000665828504708957	-0.000865697860717773	-0.000865697860717773	-0.000865697860717773	-0.000893072923645377
1734	-0.000825762748718262	0	-0.000825762748718262	-0.000781290002530723	-0.000825762748718262	-0.000825762748718262	-0.000825762748718262	-0.000786985969170928
1735	-0.000620245933532715	0	-0.000620245933532715	-0.000749130472575783	-0.000620245933532715	-0.000620245933532715	-0.000620245933532715	-0.000545467308256775
1736	-0.000488758087158203	0	-0.000488758087158203	-0.000568803593176094	-0.000488758087158203	-0.000488758087158203	-0.000488758087158203	-0.000401953642722219
1737	-0.00040888786315918	0	-0.00040888786315918	-0.000398323288133652	-0.00040888786315918	-0.00040888786315918	-0.00040888786315918	-0.000318745034746826
1738	-0.000279664993286133	0	-0.000279664993286133	-0.00030949250938246	-0.000279664993286133	-0.000279664993286133	-0.000279664993286133	-0.000211394697544165
1739	-0.000192403793334961	0	-0.000192403793334961	-0.000271852786843591	-0.000192403793334961	0	-0.000192403793334961	-0.000120801167213358
1740	-0.000203847885131836	0	-0.000203847885131836	-0.000146559577270524	-0.000203847885131836	0	-0.000203847885131836	-0.000140887583256699
1741	-0.000189304351806641	0	-0.000189304351806641	-2.50064969054524e-05	-0.000189304351806641	0	-0.000189304351806641	-0.000152875873027369
1742	-0.000246167182922363	0	-0.000246167182922363	-0.000222619473452408	-0.000246167182922363	0	-0.000246167182922363	-0.000209766410989687
1743	-0.000344753265380859	0	-0.000344753265380859	-0.000500870240138285	-0.000344753265380859	-0.000344753265380859	-0.000344753265380859	-0.000301618536468595
1744	-0.000214576721191406	0	-0.000214576721191406	-0.000311667646640582	-0.000214576721191406	0	-0.000214576721191406	-0.000153122964547947
1745	9.33408737182617e-05	0	9.33408737182617e-05	0.000119072146684358	9.33408737182617e-05	0	9.33408737182617e-05	0.000131111810333095
1746	0.000397205352783203	0	0.000397205352783203	0.000411164711955152	0.000397205352783203	0.000397205352783203	0.000397205352783203	0.000372276786947623
1747	0.000312685966491699	0	0.000312685966491699	0.000205332590664877	0.000312685966491699	0.000312685966491699	0.000312685966491699	0.000219785477383994
1748	-0.00037074089050293	0	-0.00037074089050293	-0.00035298669132052	-0.00037074089050293	-0.00037074089050293	-0.00037074089050293	-0.000490636448375881
1749	-0.000860810279846191	0	-0.000860810279846191	-0.000627894778503309	-0.000860810279846191	-0.000860810279846191	-0.000860810279846191	-0.000940796860959381
1750	-0.000727295875549316	0	-0.000727295875549316	-0.000594356261118262	-0.000727295875549316	-0.000727295875549316	-0.000727295875549316	-0.000769813661463559
1751	-0.000428080558776855	0	-0.000428080558776855	-0.000376473750452254	-0.000428080558776855	-0.000428080558776855	-0.000428080558776855	-0.000447402242571115
1752	-0.000120401382446289	0	-0.000120401382446289	-4.43398933782262e-05	-0.000120401382446289	0	-0.000120401382446289	-0.000144915306009352
1753	0.00018763542175293	0	0.00018763542175293	0.000143091738032351	0.00018763542175293	0	0.00018763542175293	0.00014424005348701
1754	0.000433564186096191	0	0.000433564186096191	0.000308014955195628	0.000433564186096191	0.000433564186096191	0.000433564186096191	0.00036522131995298
1755	0.000481128692626953	0	0.000481128692626953	0.000428640490890857	0.000481128692626953	0.000481128692626953	0.000481128692626953	0.000432508590165526
1756	0.000372409820556641	0	0.000372409820556641	0.00030879999619865	0.000372409820556641	0.000372409820556641	0.000372409820556641	0.000363715371349826
1757	0.000283241271972656	0	0.000283241271972656	0.000186897305709807	0.000283241271972656	0.000283241271972656	0.000283241271972656	0.000275540805887431
1758	0.000145792961120605	0	0.000145792961120605	0.000184329763364923	0.000145792961120605	0	0.000145792961120605	0.000134310816065408
1759	-0.000169634819030762	0	-0.000169634819030762	-3.08681782758474e-05	-0.000169634819030762	0	-0.000169634819030762	-0.000188204634469002
1760	-0.000647783279418945	0	-0.000647783279418945	-0.000563109790954455	-0.000647783279418945	-0.000647783279418945	-0.000647783279418945	-0.000632052426226437
1761	-0.000820636749267578	0	-0.000820636749267578	-0.000732635681929045	-0.000820636749267578	-0.000820636749267578	-0.000820636749267578	-0.000778140733018517
1762	-0.000592827796936035	0	-0.000592827796936035	-0.000623528038782745	-0.000592827796936035	-0.000592827796936035	-0.000592827796936035	-0.000526873976923525
1763	-0.000397801399230957	0	-0.000397801399230957	-0.000416638260406335	-0.000397801399230957	-0.000397801399230957	-0.000397801399230957	-0.000320603663567454
1764	-0.000308513641357422	0	-0.000308513641357422	-0.000281165850020872	-0.000308513641357422	-0.000308513641357422	-0.000308513641357422	-0.000257817591773346
1765	-0.000239014625549316	0	-0.000239014625549316	-0.000208530108811771	-0.000239014625549316	0	-0.000239014625549316	-0.000200582959223539
1766	-0.000176072120666504	0	-0.000176072120666504	-0.000202976077755949	-0.000176072120666504	0	-0.000176072120666504	-0.000176068220753223
1767	-0.000106692314147949	0	-0.000106692314147949	-0.000151730440176788	-0.000106692314147949	0	-0.000106692314147949	-0.000141686061397195
1768	-3.01599502563477e-05	0	-3.01599502563477e-05	-4.03519316899498e-05	-3.01599502563477e-05	0	-3.01599502563477e-05	-8.71322190505452e-05
1769	2.68220901489258e-05	0	2.68220901489258e-05	5.08489783597128e-05	2.68220901489258e-05	0	2.68220901489258e-05	-2.18297573155724e-05
1770	0.000153899192810059	0	0.000153899192810059	0.000155875097729629	0.000153899192810059	0	0.000153899192810059	0.00012932151730638
1771	0.000232577323913574	0	0.000232577323913574	0.000186061846097428	0.000232577323913574	0	0.000232577323913574	0.000234893770539202
1772	9.45329666137695e-05	0	9.45329666137695e-05	0.000133494269110495	9.45329666137695e-05	0	9.45329666137695e-05	0.00012268588761799
1773	-9.1552734375e-05	0	-9.1552734375e-05	-9.85543395924621e-06	-9.1552734375e-05	0	-9.1552734375e-05	-5.19061286468059e-05
1774	-0.000211119651794434	0	-0.000211119651794434	-0.000212814953240302	-0.000211119651794434	0	-0.000211119651794434	-0.000159030430950224
1775	-0.00023353099822998	0	-0.00023353099822998	-0.000195317785692578	-0.00023353099822998	0	-0.00023353099822998	-0.000190429709618911
1776	-6.24656677246094e-05	0	-6.24656677246094e-05	5.50274961541629e-05	-6.24656677246094e-05	0	-6.24656677246094e-05	-2.90199532173574e-05
1777	0.000213623046875	0	0.000213623046875	0.000258456970422286	0.000213623046875	0	0.000213623046875	0.000251724326517433
1778	0.000387668609619141	0	0.000387668609619141	0.000330732640499893	0.000387668609619141	0.000387668609619141	0.000387668609619141	0.0004293960519135
1779	0.000383377075195312	0	0.000383377075195312	0.000286593872805773	0.000383377075195312	0.000383377075195312	0.000383377075195312	0.000427517457865179
1780	0.000234127044677734	0	0.000234127044677734	0.000234351521581613	0.000234127044677734	0	0.000234127044677734	0.000289579154923558
1781	0.000174164772033691	0	0.000174164772033691	0.000120186284398743	0.000174164772033691	0	0.000174164772033691	0.000188977981451899
1782	0.000181794166564941	0	0.000181794166564941	0.000145484968214141	0.000181794166564941	0	0.000181794166564941	0.000171539970324375
1783	7.61747360229492e-05	0	7.61747360229492e-05	0.000162008502852471	7.61747360229492e-05	0	7.61747360229492e-05	7.38078306312673e-05
1784	-1.54972076416016e-06	0	-1.54972076416016e-06	0.000141372749219338	-1.54972076416016e-06	0	-1.54972076416016e-06	-3.45699299941771e-05
1785	1.65700912475586e-05	0	1.65700912475586e-05	9.16592933539489e-06	1.65700912475586e-05	0	1.65700912475586e-05	-2.57318315561861e-05
1786	-9.58442687988281e-05	0	-9.58442687988281e-05	-0.000185802958399556	-9.58442687988281e-05	0	-9.58442687988281e-05	-0.000122330762678757
1787	-0.000320553779602051	0	-0.000320553779602051	-0.000319676927312735	-0.000320553779602051	-0.000320553779602051	-0.000320553779602051	-0.000343715480994433
1788	-0.000289440155029297	0	-0.000289440155029297	-0.000278512528610436	-0.000289440155029297	-0.000289440155029297	-0.000289440155029297	-0.000320591847412288
1789	-9.31024551391602e-05	0	-9.31024551391602e-05	-0.000157919692694164	-9.31024551391602e-05	0	-9.31024551391602e-05	-0.00010499516793061
1790	-5.37633895874023e-05	0	-5.37633895874023e-05	-8.51058782267195e-05	-5.37633895874023e-05	0	-5.37633895874023e-05	-3.2918258511927e-05
1791	-3.60012054443359e-05	0	-3.60012054443359e-05	1.8620048775217e-05	-3.60012054443359e-05	0	-3.60012054443359e-05	-9.16419412533287e-06
1792	6.17504119873047e-05	0	6.17504119873047e-05	8.45460468910353e-05	6.17504119873047e-05	0	6.17504119873047e-05	8.19304332253523e-05
1793	7.00950622558594e-05	0	7.00950622558594e-05	4.30998297714181e-05	7.00950622558594e-05	0	7.00950622558594e-05	4.85762211610563e-05
1794	5.66244125366211e-05	0	5.66244125366211e-05	0.000117305459087804	5.66244125366211e-05	0	5.66244125366211e-05	3.56796699634288e-05
1795	0.00030672550201416	0	0.00030672550201416	0.000394842276589316	0.00030672550201416	0.00030672550201416	0.00030672550201416	0.000323787564411759
1796	0.000621438026428223	0	0.000621438026428223	0.000630356175727689	0.000621438026428223	0.000621438026428223	0.000621438026428223	0.00062785146292299
1797	0.000664949417114258	0	0.000664949417114258	0.000608403165166708	0.000664949417114258	0.000664949417114258	0.000664949417114258	0.000710609427187592
1798	0.000594258308410645	0	0.000594258308410645	0.000484952111928931	0.000594258308410645	0.000594258308410645	0.000594258308410645	0.000672511116135865
1799	0.00046539306640625	0	0.00046539306640625	0.000434471098779362	0.00046539306640625	0.00046539306640625	0.00046539306640625	0.000544326263479888
1800	0.000396847724914551	0	0.000396847724914551	0.000403140554567165	0.000396847724914551	0.000396847724914551	0.000396847724914551	0.000470190105261281
1801	0.000486373901367188	0	0.000486373901367188	0.000624500202732123	0.000486373901367188	0.000486373901367188	0.000486373901367188	0.000523074762895703
1802	0.000485777854919434	0	0.000485777854919434	0.000521000703456041	0.000485777854919434	0.000485777854919434	0.000485777854919434	0.000498903449624777
1803	0.000232934951782227	0	0.000232934951782227	0.000241592964103078	0.000232934951782227	0	0.000232934951782227	0.000259117165114731
1804	-2.65836715698242e-05	0	-2.65836715698242e-05	-7.41844506936408e-05	-2.65836715698242e-05	0	-2.65836715698242e-05	-1.95876928046346e-05
1805	-8.92877578735352e-05	0	-8.92877578735352e-05	-0.000169083240269693	-8.92877578735352e-05	0	-8.92877578735352e-05	-0.000102758800494485
1806	5.36441802978516e-06	0	5.36441802978516e-06	2.60036546776323e-05	5.36441802978516e-06	0	5.36441802978516e-06	-1.80330971488729e-06
1807	0.000429272651672363	0	0.000429272651672363	0.000435508065349177	0.000429272651672363	0.000429272651672363	0.000429272651672363	0.000368475273717195
1808	0.00086665153503418	0	0.00086665153503418	0.000826294232289817	0.00086665153503418	0.00086665153503418	0.00086665153503418	0.00079924357123673
1809	0.000845670700073242	0	0.000845670700073242	0.000888799875321676	0.000845670700073242	0.000845670700073242	0.000845670700073242	0.000801804941147566
1810	0.000627398490905762	0	0.000627398490905762	0.000754347113386429	0.000627398490905762	0.000627398490905762	0.000627398490905762	0.000591102580074221
1811	0.000525951385498047	0	0.000525951385498047	0.000605438899347043	0.000525951385498047	0.000525951385498047	0.000525951385498047	0.000481184688396752
1812	0.000545144081115723	0	0.000545144081115723	0.000503592729051789	0.000545144081115723	0.000545144081115723	0.000545144081115723	0.000484214135212824
1813	0.000655889511108398	0	0.000655889511108398	0.000567628884528373	0.000655889511108398	0.000655889511108398	0.000655889511108398	0.000579859712161124
1814	0.000739574432373047	0	0.000739574432373047	0.000737833665440949	0.000739574432373047	0.000739574432373047	0.000739574432373047	0.000676358002237976
1815	0.000917434692382812	0	0.000917434692382812	0.000885178662662739	0.000917434692382812	0.000917434692382812	0.000917434692382812	0.000915131182409823
1816	0.00106251239776611	0	0.00106251239776611	0.000939038051508042	0.00106251239776611	0.00106251239776611	0.00106251239776611	0.00109429063741118
1817	0.00072026252746582	0	0.00072026252746582	0.000769883637050524	0.00072026252746582	0.00072026252746582	0.00072026252746582	0.000786284101195633
1818	0.000217437744140625	0	0.000217437744140625	0.00035847901895821	0.000217437744140625	0	0.000217437744140625	0.000249484786763787
1819	-5.59091567993164e-05	0	-5.59091567993164e-05	4.92207802451395e-05	-5.59091567993164e-05	0	-5.59091567993164e-05	-8.90022056410089e-05
1820	-5.340576171875e-05	0	-5.340576171875e-05	-0.000117463262215583	-5.340576171875e-05	0	-5.340576171875e-05	-8.7646119936835e-05
1821	0.000183463096618652	0	0.000183463096618652	0.000206294902516272	0.000183463096618652	0	0.000183463096618652	0.000178513946593739
1822	0.000417828559875488	0	0.000417828559875488	0.000351195131078314	0.000417828559875488	0.000417828559875488	0.000417828559875488	0.000414567766711116
1823	0.00052952766418457	0	0.00052952766418457	0.000622448475052267	0.00052952766418457	0.00052952766418457	0.00052952766418457	0.000484634540043771
1824	0.000689387321472168	0	0.000689387321472168	0.000712467535685904	0.000689387321472168	0.000689387321472168	0.000689387321472168	0.000643881561700255
1825	0.000828862190246582	0	0.000828862190246582	0.000740559227139321	0.000828862190246582	0.000828862190246582	0.000828862190246582	0.00080169114517048
1826	0.000629663467407227	0	0.000629663467407227	0.000653736190803624	0.000629663467407227	0.000629663467407227	0.000629663467407227	0.000622936058789492
1827	0.000435471534729004	0	0.000435471534729004	0.000456206411417393	0.000435471534729004	0.000435471534729004	0.000435471534729004	0.00048295283340849
1828	0.000541210174560547	0	0.000541210174560547	0.000493631113334801	0.000541210174560547	0.000541210174560547	0.000541210174560547	0.000579077168367803
1829	0.000770807266235352	0	0.000770807266235352	0.000756099091080319	0.000770807266235352	0.000770807266235352	0.000770807266235352	0.000740557676181197
1830	0.00105595588684082	0	0.00105595588684082	0.00102187415474147	0.00105595588684082	0.00105595588684082	0.00105595588684082	0.000985008315183222
1831	0.00107860565185547	0	0.00107860565185547	0.00113185630596362	0.00107860565185547	0.00107860565185547	0.00107860565185547	0.000999456853605807
1832	0.000892996788024902	0	0.000892996788024902	0.00101364519216561	0.000892996788024902	0.000892996788024902	0.000892996788024902	0.000848022056743503
1833	0.000872492790222168	0	0.000872492790222168	0.000899629384967633	0.000872492790222168	0.000872492790222168	0.000872492790222168	0.000815342064015567
1834	0.000812888145446777	0	0.000812888145446777	0.000822573721576178	0.000812888145446777	0.000812888145446777	0.000812888145446777	0.000754183100070804
1835	0.000746488571166992	0	0.000746488571166992	0.000726190392642177	0.000746488571166992	0.000746488571166992	0.000746488571166992	0.000703802856151015
1836	0.000764369964599609	0	0.000764369964599609	0.000689475702527337	0.000764369964599609	0.000764369964599609	0.000764369964599609	0.000698188086971641
1837	0.000797271728515625	0	0.000797271728515625	0.00069267300528355	0.000797271728515625	0.000797271728515625	0.000797271728515625	0.000777598703280091
1838	0.000756263732910156	0	0.000756263732910156	0.000692262283250161	0.000756263732910156	0.000756263732910156	0.000756263732910156	0.000808192067779601
1839	0.000487327575683594	0	0.000487327575683594	0.000591993537745431	0.000487327575683594	0.000487327575683594	0.000487327575683594	0.000552062003407627
1840	0.000300765037536621	0	0.000300765037536621	0.000356300012289617	0.000300765037536621	0.000300765037536621	0.000300765037536621	0.000334993004798889
1841	0.000295281410217285	0	0.000295281410217285	0.000275042335551591	0.000295281410217285	0.000295281410217285	0.000295281410217285	0.000288278446532786
1842	0.000369906425476074	0	0.000369906425476074	0.000439454511903917	0.000369906425476074	0.000369906425476074	0.000369906425476074	0.000336694996803999
1843	0.000485658645629883	0	0.000485658645629883	0.00061199854035495	0.000485658645629883	0.000485658645629883	0.000485658645629883	0.000495442654937506
1844	0.00038611888885498	0	0.00038611888885498	0.000402260841332677	0.00038611888885498	0.00038611888885498	0.00038611888885498	0.000450119259767234
1845	4.1961669921875e-05	0	4.1961669921875e-05	4.09365400585347e-05	4.1961669921875e-05	0	4.1961669921875e-05	0.000129644788103178
1846	-0.000216364860534668	0	-0.000216364860534668	-0.000172364481092374	-0.000216364860534668	0	-0.000216364860534668	-0.000123839359730482
1847	-0.00011897087097168	0	-0.00011897087097168	-0.00016773205387411	-0.00011897087097168	0	-0.00011897087097168	-8.14913437352516e-05
1848	0.000180363655090332	0	0.000180363655090332	9.54799647828244e-05	0.000180363655090332	0	0.000180363655090332	0.000163674674695358
1849	0.000391840934753418	0	0.000391840934753418	0.000316380375880391	0.000391840934753418	0.000391840934753418	0.000391840934753418	0.000349550857208669
1850	0.000375270843505859	0	0.000375270843505859	0.00035951124509471	0.000375270843505859	0.000375270843505859	0.000375270843505859	0.00032581647974439
1851	0.000156760215759277	0	0.000156760215759277	0.000275066203079227	0.000156760215759277	0	0.000156760215759277	0.000144389472552575
1852	1.93119049072266e-05	0	1.93119049072266e-05	4.62599928672704e-05	1.93119049072266e-05	0	1.93119049072266e-05	3.16854566335678e-05
1853	5.07831573486328e-05	0	5.07831573486328e-05	-2.54641564669652e-05	5.07831573486328e-05	0	5.07831573486328e-05	7.96115127741359e-05
1854	0.00016176700592041	0	0.00016176700592041	0.000114209589907853	0.00016176700592041	0	0.00016176700592041	0.00017020120867528
1855	0.000242948532104492	0	0.000242948532104492	0.000274026745468393	0.000242948532104492	0	0.000242948532104492	0.000180431481567211
1856	0.000228404998779297	0	0.000228404998779297	0.000315400373783216	0.000228404998779297	0	0.000228404998779297	0.000119609430839773
1857	0.000197172164916992	0	0.000197172164916992	0.000152919548936549	0.000197172164916992	0	0.000197172164916992	0.000104014368844219
1858	9.25064086914062e-05	0	9.25064086914062e-05	-2.35519996288311e-05	9.25064086914062e-05	0	9.25064086914062e-05	5.2583149226848e-05
1859	-0.000133156776428223	0	-0.000133156776428223	-0.000135107647984958	-0.000133156776428223	0	-0.000133156776428223	-0.000127862818771973
1860	-0.00036919116973877	0	-0.00036919116973877	-0.000235079101452748	-0.00036919116973877	-0.00036919116973877	-0.00036919116973877	-0.00033157377038151
1861	-0.000437617301940918	0	-0.000437617301940918	-0.000455119238428655	-0.000437617301940918	-0.000437617301940918	-0.000437617301940918	-0.000427877705078572
1862	-0.000304460525512695	0	-0.000304460525512695	-0.000312289023193201	-0.000304460525512695	-0.000304460525512695	-0.000304460525512695	-0.000329468457493931
1863	-0.000157594680786133	0	-0.000157594680786133	-0.0001654868065821	-0.000157594680786133	0	-0.000157594680786133	-0.000186212782864459
1864	-0.000128388404846191	0	-0.000128388404846191	-6.72518594332327e-05	-0.000128388404846191	0	-0.000128388404846191	-0.000126994229503907
1865	9.17911529541016e-06	0	9.17911529541016e-06	7.46580592873583e-05	9.17911529541016e-06	0	9.17911529541016e-06	7.00285090715624e-05
1866	0.000320911407470703	0	0.000320911407470703	0.000269769881305471	0.000320911407470703	0.000320911407470703	0.000320911407470703	0.000409385014791042
1867	0.000518679618835449	0	0.000518679618835449	0.000499712121747226	0.000518679618835449	0.000518679618835449	0.000518679618835449	0.000572905060835183
1868	0.000558376312255859	0	0.000558376312255859	0.000635176405006192	0.000558376312255859	0.000558376312255859	0.000558376312255859	0.000579920248128474
1869	0.000568151473999023	0	0.000568151473999023	0.00059032886612265	0.000568151473999023	0.000568151473999023	0.000568151473999023	0.000602607615292072
1870	0.000560402870178223	0	0.000560402870178223	0.000529130827666807	0.000560402870178223	0.000560402870178223	0.000560402870178223	0.000598861312028021
1871	0.000545382499694824	0	0.000545382499694824	0.000505812727416417	0.000545382499694824	0.000545382499694824	0.000545382499694824	0.000581576605327427
1872	0.000567793846130371	0	0.000567793846130371	0.000512596650126273	0.000567793846130371	0.000567793846130371	0.000567793846130371	0.000603509368374944
1873	0.000566482543945312	0	0.000566482543945312	0.000517686934829987	0.000566482543945312	0.000566482543945312	0.000566482543945312	0.000597474805545062
1874	0.000347495079040527	0	0.000347495079040527	0.000408177166902668	0.000347495079040527	0.000347495079040527	0.000347495079040527	0.000392560643376783
1875	3.1590461730957e-05	0	3.1590461730957e-05	0.000188649751721766	3.1590461730957e-05	0	3.1590461730957e-05	6.76679483149201e-05
1876	-9.22679901123047e-05	0	-9.22679901123047e-05	-5.18243890912582e-05	-9.22679901123047e-05	0	-9.22679901123047e-05	-8.2030841440428e-05
1877	-0.00018155574798584	0	-0.00018155574798584	-0.000200476270634482	-0.00018155574798584	0	-0.00018155574798584	-0.000156615424202755
1878	-0.000237107276916504	0	-0.000237107276916504	-0.000231605682725481	-0.000237107276916504	0	-0.000237107276916504	-0.000200863054487854
1879	-0.000135064125061035	0	-0.000135064125061035	-0.000217779502164378	-0.000135064125061035	0	-0.000135064125061035	-8.58716157381423e-05
1880	-8.91685485839844e-05	0	-8.91685485839844e-05	-0.000214005525593368	-8.91685485839844e-05	0	-8.91685485839844e-05	-4.12166664318647e-05
1881	-0.000213146209716797	0	-0.000213146209716797	-0.000234008101361032	-0.000213146209716797	0	-0.000213146209716797	-0.000164117882377468
1882	-0.000362277030944824	0	-0.000362277030944824	-0.00030225305957531	-0.000362277030944824	-0.000362277030944824	-0.000362277030944824	-0.000296376383630559
1883	-0.000409841537475586	0	-0.000409841537475586	-0.000394980876080047	-0.000409841537475586	-0.000409841537475586	-0.000409841537475586	-0.000363457453204319
1884	-0.00037848949432373	0	-0.00037848949432373	-0.000430819545470522	-0.00037848949432373	-0.00037848949432373	-0.00037848949432373	-0.000396707851905376
1885	-0.000414848327636719	0	-0.000414848327636719	-0.000528347629137913	-0.000414848327636719	-0.000414848327636719	-0.000414848327636719	-0.000443904893472791
1886	-0.00051271915435791	0	-0.00051271915435791	-0.000560256277285186	-0.00051271915435791	-0.00051271915435791	-0.00051271915435791	-0.000453300832305104
1887	-0.000499606132507324	0	-0.000499606132507324	-0.000468925461751403	-0.000499606132507324	-0.000499606132507324	-0.000499606132507324	-0.000375442527001724
1888	-0.000453591346740723	0	-0.000453591346740723	-0.000492362758024521	-0.000453591346740723	-0.000453591346740723	-0.000453591346740723	-0.000352271716110408
1889	-0.000754356384277344	0	-0.000754356384277344	-0.000780689949175286	-0.000754356384277344	-0.000754356384277344	-0.000754356384277344	-0.000695134396664798
1890	-0.00125765800476074	0	-0.00125765800476074	-0.00114390961723591	-0.00125765800476074	-0.00125765800476074	-0.00125765800476074	-0.00121367408428341
1891	-0.0014423131942749	0	-0.0014423131942749	-0.00127276535386324	-0.0014423131942749	-0.0014423131942749	-0.0014423131942749	-0.00139573088381439
1892	-0.00127851963043213	0	-0.00127851963043213	-0.00113438439354202	-0.00127851963043213	-0.00127851963043213	-0.00127851963043213	-0.00124791730195284
1893	-0.000892519950866699	0	-0.000892519950866699	-0.000935186393942857	-0.000892519950866699	-0.000892519950866699	-0.000892519950866699	-0.000886002206243575
1894	-0.000567436218261719	0	-0.000567436218261719	-0.000750024396031644	-0.000567436218261719	-0.000567436218261719	-0.000567436218261719	-0.000528031261637807
1895	-0.000555872917175293	0	-0.000555872917175293	-0.000671918825676167	-0.000555872917175293	-0.000555872917175293	-0.000555872917175293	-0.000496370426844805
1896	-0.000704526901245117	0	-0.000704526901245117	-0.000708116642693092	-0.000704526901245117	-0.000704526901245117	-0.000704526901245117	-0.000650660251267254
1897	-0.000790596008300781	0	-0.000790596008300781	-0.000738837110859839	-0.000790596008300781	-0.000790596008300781	-0.000790596008300781	-0.000762886600568891
1898	-0.000760555267333984	0	-0.000760555267333984	-0.000700774160812014	-0.000760555267333984	-0.000760555267333984	-0.000760555267333984	-0.000721044663805515
1899	-0.000544428825378418	0	-0.000544428825378418	-0.000524141795721031	-0.000544428825378418	-0.000544428825378418	-0.000544428825378418	-0.000490274396724999
1900	-0.000339031219482422	0	-0.000339031219482422	-0.000332435391294955	-0.000339031219482422	-0.000339031219482422	-0.000339031219482422	-0.000283750589005649
1901	-0.000431299209594727	0	-0.000431299209594727	-0.000442350876357519	-0.000431299209594727	-0.000431299209594727	-0.000431299209594727	-0.000352667819242924
1902	-0.000774979591369629	0	-0.000774979591369629	-0.000803789389488565	-0.000774979591369629	-0.000774979591369629	-0.000774979591369629	-0.00071584212128073
1903	-0.0011589527130127	0	-0.0011589527130127	-0.00114114117756024	-0.0011589527130127	-0.0011589527130127	-0.0011589527130127	-0.00112808938138187
1904	-0.00126326084136963	0	-0.00126326084136963	-0.00124169384960422	-0.00126326084136963	-0.00126326084136963	-0.00126326084136963	-0.00127161259297282
1905	-0.00108194351196289	0	-0.00108194351196289	-0.00109085721094246	-0.00108194351196289	-0.00108194351196289	-0.00108194351196289	-0.00106313952710479
1906	-0.000844240188598633	0	-0.000844240188598633	-0.000873390001108771	-0.000844240188598633	-0.000844240188598633	-0.000844240188598633	-0.000781888840720057
1907	-0.000693321228027344	0	-0.000693321228027344	-0.000805057959356285	-0.000693321228027344	-0.000693321228027344	-0.000693321228027344	-0.000643255887553096
1908	-0.000676631927490234	0	-0.000676631927490234	-0.000746595148024087	-0.000676631927490234	-0.000676631927490234	-0.000676631927490234	-0.000620947103016078
1909	-0.000623345375061035	0	-0.000623345375061035	-0.000592802324683949	-0.000623345375061035	-0.000623345375061035	-0.000623345375061035	-0.000588782189879566
1910	-0.000424742698669434	0	-0.000424742698669434	-0.000444648674045164	-0.000424742698669434	-0.000424742698669434	-0.000424742698669434	-0.000406896491767839
1911	-0.000278353691101074	0	-0.000278353691101074	-0.000311918149582076	-0.000278353691101074	-0.000278353691101074	-0.000278353691101074	-0.000256121275015175
1912	-0.000198960304260254	0	-0.000198960304260254	-0.000164168133835058	-0.000198960304260254	0	-0.000198960304260254	-0.00017948575259652
1913	-2.57492065429688e-05	0	-2.57492065429688e-05	1.00840145976372e-05	-2.57492065429688e-05	0	-2.57492065429688e-05	-2.11844744626433e-05
1914	2.22921371459961e-05	0	2.22921371459961e-05	0.000121230992778419	2.22921371459961e-05	0	2.22921371459961e-05	-5.81302629143465e-06
1915	-0.00014948844909668	0	-0.00014948844909668	4.01451604618186e-06	-0.00014948844909668	0	-0.00014948844909668	-0.000170068451552652
1916	-0.000265955924987793	0	-0.000265955924987793	-0.000209855482610908	-0.000265955924987793	-0.000265955924987793	-0.000265955924987793	-0.000309407187160105
1917	-0.000297307968139648	0	-0.000297307968139648	-0.000310660957358561	-0.000297307968139648	-0.000297307968139648	-0.000297307968139648	-0.000373645452782512
1918	-0.000313043594360352	0	-0.000313043594360352	-0.000347753163270071	-0.000313043594360352	-0.000313043594360352	-0.000313043594360352	-0.000369442423107103
1919	-0.000404834747314453	0	-0.000404834747314453	-0.000473958839339783	-0.000404834747314453	-0.000404834747314453	-0.000404834747314453	-0.000422049371991307
1920	-0.000557422637939453	0	-0.000557422637939453	-0.000629531370386856	-0.000557422637939453	-0.000557422637939453	-0.000557422637939453	-0.00055885105393827
1921	-0.000570535659790039	0	-0.000570535659790039	-0.000496682279623946	-0.000570535659790039	-0.000570535659790039	-0.000570535659790039	-0.000603780848905444
1922	-0.000447869300842285	0	-0.000447869300842285	-0.000407651285153117	-0.000447869300842285	-0.000447869300842285	-0.000447869300842285	-0.00046757681411691
1923	-0.000356197357177734	0	-0.000356197357177734	-0.000405387504531026	-0.000356197357177734	-0.000356197357177734	-0.000356197357177734	-0.000339329475536942
1924	-0.000408053398132324	0	-0.000408053398132324	-0.000477499377628926	-0.000408053398132324	-0.000408053398132324	-0.000408053398132324	-0.000388113170629367
1925	-0.000467300415039062	0	-0.000467300415039062	-0.000397494259432653	-0.000467300415039062	-0.000467300415039062	-0.000467300415039062	-0.000461642193840817
1926	-0.000382184982299805	0	-0.000382184982299805	-0.000306148774819031	-0.000382184982299805	-0.000382184982299805	-0.000382184982299805	-0.000404985621571541
1927	-0.000256061553955078	0	-0.000256061553955078	-0.000351554519934881	-0.000256061553955078	-0.000256061553955078	-0.000256061553955078	-0.000289504998363554
1928	-0.000172615051269531	0	-0.000172615051269531	-0.000240668381080324	-0.000172615051269531	0	-0.000172615051269531	-0.000230607329285704
1929	-9.69171524047852e-05	0	-9.69171524047852e-05	-4.97901508469069e-05	-9.69171524047852e-05	0	-9.69171524047852e-05	-0.000143585450132377
1930	2.98023223876953e-06	0	2.98023223876953e-06	2.65646116619591e-05	2.98023223876953e-06	0	2.98023223876953e-06	-3.74525552615523e-06
1931	0.000166773796081543	0	0.000166773796081543	0.000128729293221277	0.000166773796081543	0	0.000166773796081543	0.000118083371489774
1932	0.000403404235839844	0	0.000403404235839844	0.000332677497753045	0.000403404235839844	0.000403404235839844	0.000403404235839844	0.000332301802700385
1933	0.000552177429199219	0	0.000552177429199219	0.000474550116007842	0.000552177429199219	0.000552177429199219	0.000552177429199219	0.000481620139908046
1934	0.000471949577331543	0	0.000471949577331543	0.000493827129632028	0.000471949577331543	0.000471949577331543	0.000471949577331543	0.000427793333074078
1935	0.000458955764770508	0	0.000458955764770508	0.000537566597380142	0.000458955764770508	0.000458955764770508	0.000458955764770508	0.000451344822067767
1936	0.000643610954284668	0	0.000643610954284668	0.000612589853935114	0.000643610954284668	0.000643610954284668	0.000643610954284668	0.00058991217520088
1937	0.000691771507263184	0	0.000691771507263184	0.000654210449895576	0.000691771507263184	0.000691771507263184	0.000691771507263184	0.000587237649597228
1938	0.000443816184997559	0	0.000443816184997559	0.00062452471874721	0.000443816184997559	0.000443816184997559	0.000443816184997559	0.000343221763614565
1939	0.000164628028869629	0	0.000164628028869629	0.000308757030930943	0.000164628028869629	0	0.000164628028869629	0.000115997449029237
1940	0.000102519989013672	0	0.000102519989013672	-0.000167941266187198	0.000102519989013672	0	0.000102519989013672	0.000110162429336924
1941	0.00010526180267334	0	0.00010526180267334	8.70644787491903e-05	0.00010526180267334	0	0.00010526180267334	0.000129229913000017
1942	8.73804092407227e-05	0	8.73804092407227e-05	1.09722625979375e-06	8.73804092407227e-05	0	8.73804092407227e-05	7.47694430174306e-05
1943	5.40018081665039e-05	0	5.40018081665039e-05	-6.06544620114903e-05	5.40018081665039e-05	0	5.40018081665039e-05	4.92855906486511e-06
1944	-8.79764556884766e-05	0	-8.79764556884766e-05	-0.000118257202621864	-8.79764556884766e-05	0	-8.79764556884766e-05	-0.000128214829601347
1945	-0.000404477119445801	0	-0.000404477119445801	-0.000371336355678908	-0.000404477119445801	-0.000404477119445801	-0.000404477119445801	-0.000378716358682141
1946	-0.000695228576660156	0	-0.000695228576660156	-0.000635843727159426	-0.000695228576660156	-0.000695228576660156	-0.000695228576660156	-0.000622835126705468
1947	-0.00074923038482666	0	-0.00074923038482666	-0.000762679331482868	-0.00074923038482666	-0.00074923038482666	-0.00074923038482666	-0.000678998418152332
1948	-0.000828385353088379	0	-0.000828385353088379	-0.000839375761293567	-0.000828385353088379	-0.000828385353088379	-0.000828385353088379	-0.000756458437535912
1949	-0.00100588798522949	0	-0.00100588798522949	-0.000841552715936485	-0.00100588798522949	-0.00100588798522949	-0.00100588798522949	-0.000975732516963035
1950	-0.000936031341552734	0	-0.000936031341552734	-0.000804132712874228	-0.000936031341552734	-0.000936031341552734	-0.000936031341552734	-0.000930016045458615
1951	-0.00065922737121582	0	-0.00065922737121582	-0.000733282372666894	-0.00065922737121582	-0.00065922737121582	-0.00065922737121582	-0.000650528236292303
1952	-0.000595569610595703	0	-0.000595569610595703	-0.000652253338661284	-0.000595569610595703	-0.000595569610595703	-0.000595569610595703	-0.000595299992710352
1953	-0.000658273696899414	0	-0.000658273696899414	-0.000658011427444393	-0.000658273696899414	-0.000658273696899414	-0.000658273696899414	-0.00068060151534155
1954	-0.000640034675598145	0	-0.000640034675598145	-0.000696487973061399	-0.000640034675598145	-0.000640034675598145	-0.000640034675598145	-0.000679595395922661
1955	-0.00059056282043457	0	-0.00059056282043457	-0.000555263141991001	-0.00059056282043457	-0.00059056282043457	-0.00059056282043457	-0.000613407988566905
1956	-0.000435233116149902	0	-0.000435233116149902	-0.000308057132964911	-0.000435233116149902	-0.000435233116149902	-0.000435233116149902	-0.000474920438136905
1957	-0.000255346298217773	0	-0.000255346298217773	-0.000147792915108359	-0.000255346298217773	0	-0.000255346298217773	-0.000305781693896279
1958	-5.98430633544922e-05	0	-5.98430633544922e-05	-6.92485658696248e-05	-5.98430633544922e-05	0	-5.98430633544922e-05	-0.000114471273263916
1959	9.22679901123047e-05	0	9.22679901123047e-05	-0.000138166364145289	9.22679901123047e-05	0	9.22679901123047e-05	1.03449128801003e-05
1960	1.22785568237305e-05	0	1.22785568237305e-05	-0.000101148578335818	1.22785568237305e-05	0	1.22785568237305e-05	-7.09990126779303e-05
1961	-9.03606414794922e-05	0	-9.03606414794922e-05	-0.000127789616861471	-9.03606414794922e-05	0	-9.03606414794922e-05	-0.000113734597107396
1962	6.50882720947266e-05	0	6.50882720947266e-05	5.85734580036521e-05	6.50882720947266e-05	0	6.50882720947266e-05	8.03438233560883e-05
1963	0.000272631645202637	0	0.000272631645202637	0.000216174976352134	0.000272631645202637	0.000272631645202637	0.000272631645202637	0.000297229504212737
1964	0.000275254249572754	0	0.000275254249572754	0.000166542242074993	0.000275254249572754	0.000275254249572754	0.000275254249572754	0.00031039904570207
1965	0.000159144401550293	0	0.000159144401550293	0.000122216499596058	0.000159144401550293	0	0.000159144401550293	0.000170879691722803
1966	0.000102400779724121	0	0.000102400779724121	0.000136811299364658	0.000102400779724121	0	0.000102400779724121	0.00010738626588136
1967	0.000167489051818848	0	0.000167489051818848	0.000217279306475703	0.000167489051818848	0	0.000167489051818848	0.000177950918441638
1968	0.000284433364868164	0	0.000284433364868164	0.000362077614022372	0.000284433364868164	0.000284433364868164	0.000284433364868164	0.000279349624179304
1969	0.000367641448974609	0	0.000367641448974609	0.000375646886497792	0.000367641448974609	0.000367641448974609	0.000367641448974609	0.000346234010066837
1970	0.000288128852844238	0	0.000288128852844238	0.000226057721934824	0.000288128852844238	0.000288128852844238	0.000288128852844238	0.000297919759759679
1971	7.87973403930664e-05	0	7.87973403930664e-05	4.71305841347317e-05	7.87973403930664e-05	0	7.87973403930664e-05	0.000111215485958382
1972	-9.22679901123047e-05	0	-9.22679901123047e-05	-5.0980621520921e-05	-9.22679901123047e-05	0	-9.22679901123047e-05	-7.56027293391526e-05
1973	-0.000230908393859863	0	-0.000230908393859863	-0.000148358773997833	-0.000230908393859863	0	-0.000230908393859863	-0.000230685836868361
1974	-0.000451326370239258	0	-0.000451326370239258	-0.000409821103872326	-0.000451326370239258	-0.000451326370239258	-0.000451326370239258	-0.000481751805637032
1975	-0.000706911087036133	0	-0.000706911087036133	-0.000730526057421834	-0.000706911087036133	-0.000706911087036133	-0.000706911087036133	-0.000748179387301207
1976	-0.00082850456237793	0	-0.00082850456237793	-0.000863654995679712	-0.00082850456237793	-0.00082850456237793	-0.00082850456237793	-0.000845687347464263
1977	-0.000716209411621094	0	-0.000716209411621094	-0.000698739744981208	-0.000716209411621094	-0.000716209411621094	-0.000716209411621094	-0.000750341510865837
1978	-0.000482797622680664	0	-0.000482797622680664	-0.000399017542035058	-0.000482797622680664	-0.000482797622680664	-0.000482797622680664	-0.00054388091666624
1979	-0.000254273414611816	0	-0.000254273414611816	-0.000263619602501836	-0.000254273414611816	0	-0.000254273414611816	-0.000307069305563346
1980	-3.38554382324219e-05	0	-3.38554382324219e-05	-0.000201547420107127	-3.38554382324219e-05	0	-3.38554382324219e-05	-5.4660951718688e-05
1981	0.000115275382995605	0	0.000115275382995605	8.64343886485447e-05	0.000115275382995605	0	0.000115275382995605	0.000141031850944273
1982	0.000217199325561523	0	0.000217199325561523	0.000196604300260717	0.000217199325561523	0	0.000217199325561523	0.000229643716011196
1983	0.000282883644104004	0	0.000282883644104004	0.000270924638917109	0.000282883644104004	0.000282883644104004	0.000282883644104004	0.000254974642302841
1984	0.000286698341369629	0	0.000286698341369629	0.000244975746674455	0.000286698341369629	0.000286698341369629	0.000286698341369629	0.000226001779083163
1985	0.000250697135925293	0	0.000250697135925293	0.000273970982951438	0.000250697135925293	0	0.000250697135925293	0.000196382985450327
1986	0.0001983642578125	0	0.0001983642578125	0.000273674222664295	0.0001983642578125	0	0.0001983642578125	0.000192134219105355
1987	0.000157713890075684	0	0.000157713890075684	0.000193027133963855	0.000157713890075684	0	0.000157713890075684	0.000171922205481678
1988	0.000107407569885254	0	0.000107407569885254	0.000104758654700381	0.000107407569885254	0	0.000107407569885254	0.000135480309836566
1989	8.23736190795898e-05	0	8.23736190795898e-05	3.22589341008011e-05	8.23736190795898e-05	0	8.23736190795898e-05	9.16022036108188e-05
1990	4.6849250793457e-05	0	4.6849250793457e-05	-3.55699722922953e-06	4.6849250793457e-05	0	4.6849250793457e-05	5.92819123994559e-05
1991	-2.68220901489258e-05	0	-2.68220901489258e-05	-8.03169272828016e-05	-2.68220901489258e-05	0	-2.68220901489258e-05	1.93276282516308e-05
1992	-0.000146389007568359	0	-0.000146389007568359	-0.000283062138355791	-0.000146389007568359	0	-0.000146389007568359	-0.000110966269858181
1993	-0.000279068946838379	0	-0.000279068946838379	-0.000392836338926462	-0.000279068946838379	-0.000279068946838379	-0.000279068946838379	-0.000303725770208985
1994	-0.000320315361022949	0	-0.000320315361022949	-0.000227307231299834	-0.000320315361022949	-0.000320315361022949	-0.000320315361022949	-0.000414556066971272
1995	-0.000350594520568848	0	-0.000350594520568848	-7.46833359202902e-05	-0.000350594520568848	-0.000350594520568848	-0.000350594520568848	-0.000431257067248225
1996	-0.00031745433807373	0	-0.00031745433807373	-9.88563045617743e-05	-0.00031745433807373	-0.00031745433807373	-0.00031745433807373	-0.000357214419636875
1997	-0.000202775001525879	0	-0.000202775001525879	-0.000191218676679303	-0.000202775001525879	0	-0.000202775001525879	-0.000177475943928584
1998	-0.000110268592834473	0	-0.000110268592834473	-0.000262922575716339	-0.000110268592834473	0	-0.000110268592834473	-5.69706098758616e-05
1999	-6.81877136230469e-05	0	-6.81877136230469e-05	-0.000214721461346611	-6.81877136230469e-05	0	-6.81877136230469e-05	-4.94430169055704e-05
2000	-0.000101804733276367	0	-0.000101804733276367	-0.000186052082131439	-0.000101804733276367	0	-0.000101804733276367	-0.000115916816866957
[truncated: 2,000 more rows]
