# Supplementary material for: Compression of room impulse responses for compact storage and fast low-latency convolution
Source: EURASIP J Audio Speech Music Process. 2024 Sep 13;2024(1):45. doi: 10.1186/s13636-024-00363-5 (PMC11399173; doi:10.1186/s13636-024-00363-5)
Supplement: Supplementary file 1 — Supplementary Material 1 [file 13636_2024_363_MOESM1_ESM.zip › RIRs_differentNoise.csv]

0	1.19796784991966e-09	1.20237514368033e-09	0.00242293110713267
2.9296875	1.7883678054187e-09	1.85712420931795e-08	0.00362764336807245
5.859375	1.79053117023681e-09	4.01740897963595e-10	0.0022379909973254
8.7890625	1.78646636485211e-09	6.05479072197226e-09	0.000665007199482449
11.71875	1.78782492766767e-09	7.16513025970446e-10	0.00155524149472701
14.6484375	1.79337735302416e-09	3.2626954430071e-10	0.000205375061907398
17.578125	1.79152200891374e-09	1.90263949005215e-09	0.00058896520952745
20.5078125	1.79526963953172e-09	1.23706079258929e-08	0.000133874499494542
23.4375	1.74041286807468e-09	9.32838696633235e-09	0.000219912059883467
26.3671875	1.88472613828424e-09	3.388619429354e-08	0.00139500208444089
29.296875	1.8037460153247e-09	2.66603304995766e-09	0.000125324149559016
32.2265625	1.80528963074554e-09	1.46656365425959e-08	0.000249799776508278
35.15625	1.89560748259731e-09	4.21352108951544e-08	2.73154288018994e-05
38.0859375	1.8515301633674e-09	8.99066087255855e-09	0.000898304856515514
41.015625	1.5427141032048e-09	3.11313375639683e-08	1.78498824635969e-05
43.9453125	1.65912656852927e-09	2.67526592293179e-09	5.63733886929002e-05
46.875	8.89014479719329e-10	2.72732595840569e-08	0.000955908106024037
49.8046875	2.04656254334143e-08	1.26877166692253e-07	0.000335667820103366
52.734375	1.82930806438787e-08	6.05044126214567e-08	1.22039461695116e-05
55.6640625	2.13532986363605e-08	3.25710574964762e-08	0.000112289251910045
58.59375	3.08016894836386e-07	2.32187588994266e-07	9.90299641257988e-05
61.5234375	9.13623203665055e-07	8.38371927300319e-07	0.000203979906536163
64.453125	8.62290149444054e-08	1.08776660570205e-08	0.00028727886455553
67.3828125	9.37960823067458e-07	8.5998210957938e-07	0.000206070504492344
70.3125	7.08202032592139e-07	8.97631017362426e-07	0.000108923814093462
73.2421875	1.32745703872541e-07	1.5687850732816e-07	0.000500392174375012
76.171875	4.54409452443141e-09	3.42616701897516e-09	8.7291654103192e-05
79.1015625	3.57285492920022e-07	1.41681707629291e-07	8.73642503339741e-05
82.03125	7.78349666429969e-08	9.84085006595176e-08	0.000272573450350152
84.9609375	3.83150901266698e-07	1.27602323080211e-07	0.000497802909772231
87.890625	4.80230785030637e-08	1.2842188796601e-07	5.80168661878535e-05
90.8203125	4.65153526444947e-07	8.10057737530566e-07	1.75601956092354e-05
93.75	2.32702151160279e-07	1.30920309102729e-07	0.000191944517723324
96.6796875	8.21829653819122e-07	7.49736671835761e-07	6.88316715543841e-05
99.609375	9.23995704068726e-06	1.16942506934169e-05	0.000148227961114566
102.5390625	1.21707511471323e-05	1.16148375508169e-05	0.000186003323770118
105.46875	1.63842431704881e-06	1.13499093813725e-06	0.000125245517344931
108.3984375	2.79492116931686e-08	3.8200444990693e-08	0.000236186064458058
111.328125	3.18081500005677e-07	6.16790565872229e-07	0.000147972027397316
114.2578125	4.36085166543091e-07	2.62363456628206e-07	1.15330380449161e-05
117.1875	1.73583221225858e-06	2.17786893866552e-06	0.000239246098322912
120.1171875	2.58911585802269e-05	2.3206419504466e-05	7.85261532991197e-05
123.046875	8.78745815983521e-06	7.69999920758073e-06	0.000232941098799306
125.9765625	1.84697489109085e-06	2.40145771360532e-06	0.00032442848119584
128.90625	3.642202385921e-06	4.24485389993248e-06	0.000142960480083946
131.8359375	5.45338783604897e-06	4.67685261480508e-06	3.24658075461063e-05
134.765625	3.16442302932079e-06	2.89880748976224e-06	1.22595365241999e-05
137.6953125	1.83096366108451e-06	2.47378540837492e-06	7.53875376764061e-05
140.625	6.19367196632841e-06	5.24291095844835e-06	2.52662293623105e-05
143.5546875	2.53213119784345e-06	2.93495583513091e-06	6.65947400752857e-05
146.484375	1.40302756325397e-06	1.66128172545584e-06	6.88634562781238e-05
149.4140625	1.80657301418266e-05	1.56268177054646e-05	8.69408187411888e-05
152.34375	3.97771312065493e-06	3.08302000800193e-06	8.12346645769706e-06
155.2734375	6.4087673212495e-06	8.46513111513156e-06	0.000305539837400915
158.203125	1.51331325029029e-06	1.7181715057511e-06	0.00012109250697298
161.1328125	4.03731785180174e-06	4.58214241539558e-06	4.73847472092882e-05
164.0625	4.09551673483185e-05	4.15208378800147e-05	0.000157972232345798
166.9921875	1.90732184237521e-05	1.81650815499833e-05	0.000168301465156031
169.921875	1.61573347888914e-05	1.86677488829255e-05	2.44578208065136e-05
172.8515625	1.04694217487589e-05	1.32708785290765e-05	0.00016753499973697
175.78125	4.97960402341755e-06	5.93962355750566e-06	5.11460965814257e-05
178.7109375	4.50434463096506e-07	1.28842529079234e-06	0.00039324079742679
181.640625	1.11084582277808e-06	1.2647151729803e-06	3.31815874470784e-05
184.5703125	9.18861810623855e-06	8.22799582971151e-06	2.82969112464102e-05
187.5	6.30321383841673e-06	5.96206943240413e-06	0.000184069696316866
190.4296875	8.2924236257717e-06	8.88242424222414e-06	6.44607803619557e-05
193.359375	3.32630198707591e-06	3.68025048808633e-06	8.9469358730297e-06
196.2890625	2.5216180413313e-05	2.35156227582079e-05	0.000110339776825646
199.21875	3.91977611508588e-05	3.98387530455991e-05	0.00026772830725018
202.1484375	3.35665155146505e-06	4.22415241777847e-06	0.00021381579266553
205.078125	1.4512965043633e-05	1.44564047285541e-05	0.000120325953243498
208.0078125	3.05390642727598e-07	5.70058585209408e-07	1.15007269530905e-05
210.9375	1.23870626434877e-05	1.3027600396654e-05	8.33403507440366e-06
213.8671875	1.34922894327045e-05	1.15670997923353e-05	4.71831279230745e-06
216.796875	2.96318730118273e-06	2.20615272995146e-06	3.30294669398094e-05
219.7265625	3.39294681357743e-06	4.83201468631928e-06	7.03808464671713e-06
222.65625	1.92555475527277e-06	2.83176759930618e-06	8.3348111789064e-05
225.5859375	1.2908131362659e-05	1.32855578516951e-05	1.8941415170117e-05
228.515625	1.61910805852224e-05	1.78736136549624e-05	1.80874328590808e-06
231.4453125	1.03491243822228e-07	1.16913748797715e-07	2.16767842870215e-05
234.375	9.67437512488833e-06	9.32572692070924e-06	6.42389613162538e-06
237.3046875	1.41780522039609e-05	1.17846198495138e-05	0.000112237861419036
240.234375	6.46898173231927e-05	6.90133662570555e-05	3.33609841121534e-05
243.1640625	2.0154791418681e-05	2.1168363921285e-05	8.63301861647672e-05
246.09375	2.24158889633258e-06	3.05498375001876e-06	1.1349014958935e-05
249.0234375	2.50182894782986e-05	2.16989329890334e-05	0.000152177973455801
251.953125	8.60727488648604e-06	8.2632104209952e-06	8.31651911696936e-06
254.8828125	1.43910080270278e-05	1.2906833035815e-05	2.14937159542057e-05
257.8125	6.01944286961059e-06	6.23182102265481e-06	0.000122829629556171
260.7421875	2.35339462448314e-06	1.32031611495763e-06	9.03300751277508e-05
263.671875	1.28926850600561e-05	1.29157873391855e-05	1.83639696114768e-05
266.6015625	9.9971363251245e-06	1.10037374895876e-05	0.000112736077564878
269.53125	6.55444925885259e-06	7.88689913744423e-06	0.000172490461534738
272.4609375	2.21284391890845e-06	3.66807416363069e-06	2.02967818376042e-05
275.390625	2.66701387104593e-06	3.62765139987241e-06	4.22401456343903e-05
278.3203125	3.98848612642253e-06	2.88997999008303e-06	0.00015540027834173
281.25	3.29071452048895e-06	3.33219255682865e-06	4.7514953648698e-06
284.1796875	7.33222440463832e-07	9.40864669758013e-07	2.56047189494819e-05
287.109375	3.44706416025286e-06	3.6279169738926e-06	6.19018199095182e-05
290.0390625	4.97589739418846e-06	6.83634204543266e-06	3.55499029443833e-05
292.96875	1.01875888930935e-05	7.90931951660809e-06	6.51359835083844e-05
295.8984375	2.75541034484736e-05	2.70452183217454e-05	6.2764098186772e-05
298.828125	1.76107055460192e-05	1.83945110564625e-05	6.6040204671639e-05
301.7578125	4.22635898138856e-06	3.73383790643957e-06	0.000100597596648305
304.6875	4.99520461364379e-06	5.08135286273668e-06	1.80346028448576e-05
307.6171875	2.70122506374332e-06	2.43595641211778e-06	5.09137372628498e-07
310.546875	1.89373877723291e-06	1.17601996825869e-06	2.13997782119371e-06
313.4765625	6.58712868330873e-06	3.86575388112695e-06	6.22700967066449e-05
316.40625	1.23894524669301e-05	1.48442354092516e-05	4.92900237212457e-05
319.3359375	8.22645850173598e-06	6.89931569608533e-06	1.59561815912691e-05
322.265625	1.65563104868347e-05	1.81845392506672e-05	3.33171540631174e-05
325.1953125	2.04000300926375e-06	2.85285073373201e-06	5.36239266747433e-05
328.125	4.72836057811039e-06	2.85409919299159e-06	2.51115993016994e-05
331.0546875	1.77504681273733e-05	1.41832859401915e-05	8.70542561223511e-05
333.984375	1.61135165101581e-05	9.14351297185696e-06	1.28429270782997e-05
336.9140625	3.38763849623156e-05	3.39227146494756e-05	6.00579874888333e-05
339.84375	9.82062049751374e-06	1.19934514755687e-05	7.96046813265866e-05
342.7734375	6.32844232305529e-06	6.05378565427864e-06	2.06584393468708e-05
345.703125	4.20492657966333e-06	5.81048326502135e-06	6.97660330820923e-06
348.6328125	0.000112448502583327	0.000113691422836279	0.000170639447436759
351.5625	3.89767876530941e-05	3.39654559444988e-05	3.20745523794118e-05
354.4921875	1.07347923723863e-05	1.06008630181713e-05	1.27785606334755e-06
357.421875	2.48593417047253e-05	2.13130329009235e-05	2.59112071454349e-06
360.3515625	7.13160150242144e-06	6.40351215408466e-06	5.01463049665661e-05
363.28125	7.06182432130157e-06	7.29461580022796e-06	5.47650181780378e-05
366.2109375	2.45850758646362e-06	2.2922024793012e-06	1.11925954387447e-05
369.140625	1.07775812611032e-05	9.8614123690569e-06	2.38793926237471e-06
372.0703125	1.31174507528513e-05	1.31712865141023e-05	6.62896778330703e-06
375	4.16447092481796e-06	5.74659260550979e-06	2.5819009618865e-05
377.9296875	1.01989046649693e-06	1.27277035592122e-06	1.05893009430537e-05
380.859375	1.07953360327588e-05	9.60013956493944e-06	5.3956888505236e-05
383.7890625	2.84723927019224e-06	2.6012901405868e-06	4.8261059567956e-06
386.71875	3.04987756561432e-07	8.4163072571764e-08	0.00011821229304742
389.6484375	2.90419387519235e-05	2.92062131548324e-05	5.69487012978038e-05
392.578125	6.70117932408423e-06	7.93983544617989e-06	2.47512334929198e-05
395.5078125	1.0972747397434e-05	6.64407508264507e-06	3.42193730476439e-05
398.4375	2.58771222778758e-05	2.43145945928159e-05	4.32173568311268e-05
401.3671875	9.19253492583127e-06	1.19171733915513e-05	7.65444128539235e-05
404.296875	1.7573691636863e-05	1.14643342693975e-05	4.8249643033103e-05
407.2265625	2.71758830234023e-05	2.80917247048555e-05	4.17514136828854e-06
410.15625	2.09077803016841e-06	1.24765681796653e-06	5.15196767616322e-05
413.0859375	1.49227659980665e-05	1.41092882856686e-05	5.45895175236704e-05
416.015625	1.67512471209771e-05	1.66424711333047e-05	3.673363160913e-05
418.9453125	2.22012645019222e-06	2.2631105743461e-06	9.72551293623755e-05
421.875	3.78559292430358e-06	2.76812695592607e-06	8.1906045107181e-05
424.8046875	5.13473983673864e-06	6.9736642523874e-06	2.82379728012028e-05
427.734375	1.27046147723516e-06	2.14978645649022e-06	6.74975761518094e-05
430.6640625	7.39947894649248e-07	1.56908643423129e-06	8.2237378844174e-05
433.59375	2.28158682938543e-05	2.36233263154113e-05	0.000139037350491833
436.5234375	1.08911872122924e-05	1.09474980031317e-05	1.12903228445978e-05
439.453125	4.53015409042757e-05	4.4501907609336e-05	0.000119162943271141
442.3828125	6.47074049750093e-05	6.24904638141429e-05	6.81793253992322e-05
445.3125	2.58475788512846e-05	2.59563458921961e-05	9.44833508363282e-06
448.2421875	6.71629232233109e-06	7.38765446107368e-06	1.09157766503759e-05
451.171875	4.27792994046643e-05	4.28823627483282e-05	1.65663161948088e-05
454.1015625	2.09181379353912e-05	3.01752399563092e-05	0.000222326163792349
457.03125	2.80210410719095e-06	6.23893220096647e-06	0.000101604546268032
459.9609375	1.59263220447356e-06	1.34840330307569e-06	1.51360940733723e-05
462.890625	1.53670736483665e-05	1.40427770943504e-05	2.61558839765578e-05
465.8203125	4.27045560493836e-05	5.05165326307868e-05	3.70930326378285e-05
468.75	4.20328566256056e-05	4.0427583992811e-05	1.04377852690869e-05
471.6796875	1.77879441109998e-05	1.94483693706918e-05	1.07786841137823e-05
474.609375	0.000115987356531838	9.49381145026531e-05	0.000208965080033452
477.5390625	5.86880704690616e-05	6.3921816023933e-05	3.39857301911297e-05
480.46875	9.68066613235697e-05	0.000105248234049876	0.000114815728130619
483.3984375	1.53381295863157e-05	1.24254234423584e-05	1.71936962868807e-06
486.328125	3.25075014122231e-06	3.21879702963449e-06	3.43509511298294e-06
489.2578125	8.60396202645707e-05	8.23905982752958e-05	0.000308787007996107
492.1875	2.25270959163183e-05	2.51250411827675e-05	8.80012349477994e-05
495.1171875	6.12508304050999e-06	5.78729411244217e-06	0.000138729444680383
498.046875	6.36631970783154e-06	6.04652758197177e-06	3.14595682494138e-05
500.9765625	2.15653221683357e-06	3.0574516177351e-06	5.79180658912303e-06
503.90625	9.36406396470826e-06	9.53345313340692e-06	2.40209154044005e-05
506.8359375	3.41398886538557e-05	2.59936024185758e-05	0.000125546347725916
509.765625	3.12056233001072e-05	3.07078775936257e-05	2.47789561149256e-05
512.6953125	7.13570619922674e-07	7.1652435834258e-07	4.52929204918413e-05
515.625	6.75552011688424e-06	5.35720849480445e-06	2.37948879001457e-05
518.5546875	2.82954544383074e-05	2.97598677966076e-05	8.45277703436037e-06
521.484375	4.54840462196679e-07	1.25358708159974e-06	4.02095760240938e-05
524.4140625	6.09775574070196e-06	5.82365008815631e-06	7.45164203101607e-06
527.34375	8.36258135879534e-06	6.34676520804393e-06	2.60094643029266e-05
530.2734375	1.63667698199991e-05	1.3443529326797e-05	3.50061848479208e-05
533.203125	1.98231988769314e-08	4.05093611087858e-07	2.90752790959593e-05
536.1328125	2.31215119846124e-06	1.57203302857856e-06	7.13504095622562e-06
539.0625	3.69361591950574e-06	3.0100178715815e-06	4.22903303203325e-06
541.9921875	9.82967992328311e-06	8.22460097460038e-06	0.000101959043038168
544.921875	7.21474747153773e-06	4.23715957152988e-06	3.51291417952405e-05
547.8515625	2.28121463033329e-05	3.21384411307773e-05	9.62653081086369e-06
550.78125	2.16649305691438e-05	2.17838971078902e-05	3.02601701918872e-05
553.7109375	1.98199848165211e-05	1.84256210077861e-05	4.09893008427934e-05
556.640625	4.87653097505862e-05	5.28079860709476e-05	6.82288487207478e-05
559.5703125	4.7484080330058e-05	4.87352804100239e-05	1.14917893986444e-05
562.5	1.02887811996638e-05	1.13155004532537e-05	2.87638986175667e-05
565.4296875	1.7650682687301e-05	1.62461470608301e-05	8.89567994185835e-06
568.359375	4.16004898988145e-06	6.41435855975112e-06	4.96030966818485e-06
571.2890625	1.98671336124604e-05	2.25389059865891e-05	5.02286900225252e-05
574.21875	6.78833459434912e-05	5.41363310066185e-05	0.000121996708298796
577.1484375	1.76547984537472e-05	2.28304668488599e-05	1.03480019376233e-05
580.078125	2.17057739211716e-05	1.69871483280363e-05	0.000114968245361535
583.0078125	2.22588102532963e-05	2.18468687592805e-05	8.48505462017312e-05
585.9375	2.03142917790319e-05	1.42589095381284e-05	4.4798179614383e-05
588.8671875	3.31534843385619e-05	3.38169400001769e-05	3.88107334212367e-05
591.796875	1.19732799650968e-05	1.30256225932764e-05	2.91360815256242e-05
594.7265625	1.43224798582374e-05	1.61142573665038e-05	5.30553609204624e-06
597.65625	6.78874839589047e-06	5.49233503639705e-06	8.82441025665281e-05
600.5859375	7.74935763659407e-06	7.16318752673814e-06	9.11765843220217e-06
603.515625	3.02925258910954e-05	3.31693155537352e-05	6.09948396450462e-05
606.4453125	4.07795143933588e-06	6.39928442767807e-06	5.27354211235769e-05
609.375	4.24331018866567e-05	5.00604230878796e-05	3.04425404759695e-05
612.3046875	3.6881378206449e-06	4.70106598420888e-06	3.98564421969172e-05
615.234375	7.91083112522891e-05	7.2190805850519e-05	0.000130348138316389
618.1640625	4.48692104859738e-05	4.80379569256215e-05	3.4774275674143e-05
621.09375	2.04985102407062e-06	2.38294647851902e-06	1.21558057643824e-06
624.0234375	1.85223223801455e-05	1.84581588077037e-05	4.26784846047957e-05
626.953125	5.57695487601554e-05	5.7155504033507e-05	2.8655199392078e-05
629.8828125	1.86829570569938e-05	1.75384037845117e-05	3.68261072099383e-05
632.8125	2.17529907221347e-06	3.20317213451653e-06	6.67145348408454e-05
635.7421875	3.10209626986362e-06	4.55855352702577e-06	1.13534820507053e-05
638.671875	5.70074251145039e-06	4.47597333253749e-06	6.78091453911466e-05
641.6015625	1.07148985037562e-05	1.53344344275784e-05	4.01608889279997e-05
644.53125	6.62290548749661e-05	6.11796344845918e-05	0.000187291838785139
647.4609375	1.97156741690722e-05	1.45990607046362e-05	1.45854224150882e-05
650.390625	2.60406445016427e-05	2.45210660556303e-05	4.55832964427216e-05
653.3203125	3.41446500490509e-05	3.36195152568965e-05	6.25128643645837e-05
656.25	5.13003438243036e-06	3.07251649991123e-06	2.0212474377518e-06
659.1796875	3.91165232550071e-05	4.1281793227468e-05	2.12441081468036e-05
662.109375	4.82532265901692e-06	2.77653782560624e-06	1.73323637097292e-05
665.0390625	0.000112266981501293	0.000109131430503056	0.000119455047099551
667.96875	1.5543601795622e-05	1.50206694394998e-05	2.62822608337594e-05
670.8984375	8.24292742074395e-05	8.39517725758892e-05	0.000161671238867749
673.828125	1.56362583534086e-05	2.04296140281196e-05	1.44693485370081e-05
676.7578125	3.30859091590879e-05	3.56499688726354e-05	4.52021873911532e-06
679.6875	3.07220549326446e-06	2.78779195167214e-06	5.66988349953782e-05
682.6171875	2.86924782125225e-05	2.6511133737179e-05	0.00010004384577695
685.546875	4.92080816866046e-05	4.06919496249527e-05	4.7379891486435e-05
688.4765625	3.29847691382015e-05	2.79652784316897e-05	1.22102931821795e-05
691.40625	1.20799521680552e-05	1.089961129212e-05	5.74635199746847e-06
694.3359375	1.42845070322932e-05	1.81716961680494e-05	1.02891406416221e-05
697.265625	6.18038149412657e-05	6.98152082950556e-05	2.11459620980548e-05
700.1953125	2.71683541561614e-06	7.28982014596415e-06	6.62846134673935e-05
703.125	9.99218193886045e-06	7.05817151145186e-06	1.14177774740113e-05
706.0546875	1.76521282648504e-05	1.84676902725e-05	5.4443753474517e-05
708.984375	5.6464054284851e-06	7.35738777059822e-06	7.40201763857228e-06
711.9140625	1.19327791579602e-05	1.64869420816887e-05	1.80673823126213e-07
714.84375	1.26972935740172e-05	9.84371082094352e-06	2.6599120763926e-05
717.7734375	1.52796376528899e-05	8.21997789941898e-06	2.93835434049606e-05
720.703125	2.285513230206e-05	2.38115162795139e-05	1.1938225570042e-05
723.6328125	1.88825385202182e-05	1.67258434424311e-05	3.90197766681848e-05
726.5625	4.69453604274264e-06	2.55383496495677e-06	1.6153596737678e-05
729.4921875	9.88190172109869e-06	6.67157193089489e-06	3.74521378617354e-05
732.421875	9.51785215006248e-06	6.83264584329974e-06	1.73079278784892e-05
735.3515625	1.14839011521004e-05	1.2861763162626e-05	3.0025426662692e-05
738.28125	2.75694882225332e-06	5.04292474965488e-06	1.77406755091864e-05
741.2109375	0.00010103933405763	0.0001321354406524	5.24086903610982e-05
744.140625	2.98365427133822e-05	2.78576497270728e-05	4.02942466010525e-05
747.0703125	1.47154846566781e-05	1.14644346587498e-05	2.11507170384085e-05
750	8.84778496954621e-06	8.99084864843947e-06	1.3287388242126e-05
752.9296875	1.04676893720705e-06	1.47610465868884e-06	3.09052856037389e-06
755.859375	4.26751382283061e-06	2.12832799857289e-06	6.71548018736633e-06
758.7890625	2.68681203164355e-05	2.17136738039189e-05	3.21148942668878e-05
761.71875	2.7609019633585e-06	3.60987384195498e-06	3.76315061545899e-06
764.6484375	6.92633143929144e-06	9.10836838002205e-06	4.79981093596103e-07
767.578125	6.4248451860007e-06	9.51768095241552e-06	5.94064801926629e-06
770.5078125	3.5151525488444e-06	1.58603418353437e-06	1.56421634532349e-05
773.4375	7.50942875542419e-06	7.36451879989875e-06	4.37779697437582e-05
776.3671875	1.74764231010168e-05	1.85603783179482e-05	1.44827665143874e-05
779.296875	2.28343242294792e-05	2.17960359501212e-05	7.18642248084901e-06
782.2265625	3.29086702885684e-05	3.34053059163421e-05	1.14334648422528e-05
785.15625	6.58550505901123e-06	5.69812409593854e-06	8.80302407078403e-06
788.0859375	2.86453827883643e-05	3.57201122424673e-05	8.30242744180555e-05
791.015625	4.20821292800897e-05	4.14805180525091e-05	6.67090385054729e-05
793.9453125	9.89616490331621e-06	1.45147741481813e-05	1.83724576727539e-06
796.875	4.99684095158488e-06	2.04436525338785e-06	8.71751005463409e-06
799.8046875	2.97216823091948e-05	2.8649399132271e-05	2.28338894718626e-05
802.734375	3.32016709906549e-05	2.95519962549532e-05	2.74719453193964e-05
805.6640625	1.01157221517341e-05	9.18500984441718e-06	1.02387583469042e-06
808.59375	4.14532143282206e-06	5.00768680627883e-06	1.40497205532463e-05
811.5234375	1.05041934357755e-05	1.21389855101087e-05	4.07364033628916e-05
814.453125	2.18093049116873e-05	2.1285024568935e-05	7.56240772644396e-05
817.3828125	2.73876947294806e-05	2.97696138899856e-05	3.26305588514645e-05
820.3125	4.22921414014867e-05	3.84471363864447e-05	3.04522511029889e-05
823.2421875	5.68535805774844e-05	5.40568994864894e-05	0.000164563857198881
826.171875	1.7133978207216e-06	3.20043496924656e-07	2.71081122286225e-05
829.1015625	5.94928386340125e-05	6.4802090868976e-05	3.98604428045644e-05
832.03125	8.05121466834281e-05	7.83891587600953e-05	3.04314249626966e-05
834.9609375	6.35422709177515e-05	6.83205877929357e-05	0.00012281325395921
837.890625	1.09703666353637e-05	8.40672547458239e-06	7.62494591882163e-06
840.8203125	2.66411365918193e-05	2.72613597485061e-05	2.91264735228696e-05
843.75	6.11787535571904e-05	5.1417650924046e-05	2.7854269473124e-05
846.6796875	3.16245739180579e-05	3.06062687852877e-05	8.11898816564357e-05
849.609375	2.42643948673445e-05	2.14685176517954e-05	3.06795814015952e-05
852.5390625	1.04601542838871e-05	1.46110662992093e-05	1.91466324909361e-05
855.46875	1.57934004901667e-05	1.85213276220048e-05	8.73326397997229e-05
858.3984375	1.0202426853434e-05	8.49903944685542e-06	4.37683778661829e-05
861.328125	2.91018130356714e-05	2.70004039756336e-05	5.54280906735117e-05
864.2578125	6.19437781026453e-05	5.96533466006699e-05	5.48481462144688e-05
867.1875	2.96981022143579e-05	2.45208427044139e-05	1.98759737435286e-05
870.1171875	1.08666826270652e-05	9.42727333615577e-06	2.32526492379292e-05
873.046875	9.34806759171616e-06	6.68354310530149e-06	2.43933718851391e-05
875.9765625	7.43271248854352e-06	3.31119506031949e-06	7.09446919500117e-05
878.90625	2.73295732995944e-05	2.70539080824179e-05	1.89302606696175e-05
881.8359375	8.72251360839075e-06	1.33005364789096e-05	1.219024840017e-05
884.765625	3.69052418686666e-05	2.90490627564567e-05	1.65268996976725e-05
887.6953125	2.68853532244556e-05	1.78320700044126e-05	8.43038842423625e-05
890.625	1.23304808117008e-05	1.16745298923736e-05	3.73160756056264e-05
893.5546875	2.56062432772663e-05	2.75334504353593e-05	3.98156857203893e-05
896.484375	0.000205217423287983	0.000223812207609468	0.000168957779515496
899.4140625	5.0466828431421e-05	5.86893297263388e-05	4.09088391284729e-05
902.34375	1.95618517570297e-05	2.69913230894123e-05	7.61330585242304e-06
905.2734375	8.60105350838887e-06	1.17564666148303e-05	3.79584651033131e-05
908.203125	8.82592132861084e-05	8.17752856610037e-05	0.000122427395175476
911.1328125	3.40718512794471e-06	5.07487567801261e-06	4.53297581717138e-06
914.0625	2.96280630858812e-05	2.86595128152548e-05	6.47589973118655e-05
916.9921875	4.50531011969403e-06	2.88671085853757e-06	4.09559940934835e-05
919.921875	2.66492893236719e-06	2.16840076877148e-06	3.03281244650765e-05
922.8515625	5.93161307385439e-05	5.36335662779859e-05	3.81196591671242e-05
925.78125	1.7094868571003e-06	5.65086382883152e-06	4.99779252577885e-06
928.7109375	2.89519456128386e-05	3.0390257050118e-05	5.5167172953886e-05
931.640625	5.27575472950779e-07	1.99438583840441e-06	1.09328136754686e-05
934.5703125	4.71527655135429e-06	2.48332881201805e-06	7.64250766379097e-06
937.5	1.310196235027e-05	1.64012012982687e-05	9.56464024704827e-06
940.4296875	1.68331159054685e-05	1.32665139681105e-05	1.8891523379751e-05
943.359375	3.70899438243155e-05	2.78131645750617e-05	6.68311907013758e-05
946.2890625	2.0339636642761e-05	3.31906064623838e-05	3.55925612446402e-05
949.21875	3.52061226902748e-05	3.15595602365003e-05	3.95689526367299e-05
952.1484375	4.25200104861959e-05	3.5976587179929e-05	8.7048661260963e-05
955.078125	2.0900103204342e-05	1.69891519262199e-05	3.80307029532997e-05
958.0078125	6.46605112612999e-05	4.87169318982336e-05	4.74702134184685e-06
960.9375	1.8703897465175e-05	2.52026960148822e-05	3.39795728742927e-05
963.8671875	1.70011970924437e-05	1.92768086022058e-05	2.89184507521543e-05
966.796875	2.0558942733874e-07	1.29056441146314e-06	1.08726712411734e-05
969.7265625	4.21899172364379e-05	3.82104944988353e-05	8.96730031290893e-05
972.65625	5.17273681149754e-06	3.89927430957009e-06	1.5829589340451e-05
975.5859375	9.15624274716277e-06	1.36763803015956e-05	4.71660495024981e-06
978.515625	1.18513815946856e-05	7.87529346230974e-06	4.30170022355339e-05
981.4453125	1.11378342496507e-05	1.10894698177532e-05	1.22507796065445e-05
984.375	2.57819335605463e-05	2.63798701366621e-05	4.77977256527269e-05
987.3046875	1.06020965905845e-05	7.44313317943937e-06	2.06250991660567e-05
990.234375	7.9085386939487e-06	6.87036687751451e-06	2.69515395490782e-05
993.1640625	1.24522812695627e-05	1.89946809677008e-05	1.55694926840343e-05
996.09375	1.15823699379823e-05	2.20527480874159e-05	4.55094931113656e-05
999.0234375	7.37708389885295e-06	1.16265398714536e-05	4.20790435820508e-06
1001.953125	2.8718198376548e-05	2.90578441199294e-05	3.38371250977458e-06
1004.8828125	4.48075554871173e-05	4.2974098846118e-05	7.05588493031627e-05
1007.8125	9.40045451777029e-06	9.3930728895265e-06	3.00258243361048e-05
1010.7421875	4.85930100527232e-06	5.18659950896164e-06	5.49501855821914e-05
1013.671875	1.44214752078612e-05	1.34690881181952e-05	6.73658576588264e-06
1016.6015625	6.06932597252023e-07	2.41412881638388e-06	2.02678771233308e-07
1019.53125	3.59260916595822e-05	3.5033370590935e-05	3.26707615582656e-05
1022.4609375	6.27938050884215e-05	9.02637467376667e-05	5.96088551530813e-05
1025.390625	8.62038583205472e-05	7.28185389012158e-05	0.000150372751430343
1028.3203125	8.36366534453283e-05	9.01372783170324e-05	5.98464258888534e-05
1031.25	0.000145453858826724	0.000132915247888263	0.000115521256106758
1034.1796875	5.02936266682345e-05	5.39572727308836e-05	2.52391965775651e-05
1037.109375	7.93726538196834e-05	8.42609872644406e-05	6.3931535993674e-05
1040.0390625	1.65829749971665e-06	1.72474809279991e-06	1.68910132042368e-05
1042.96875	8.11015161739203e-06	7.40509768591732e-06	4.21691365716917e-05
1045.8984375	1.17316068742509e-05	1.58279093287309e-05	3.60877478632813e-05
1048.828125	1.11883705624482e-05	4.44194801184499e-06	3.33165310047201e-05
1051.7578125	2.80332247442161e-06	4.6937658557928e-06	2.99218817266811e-05
1054.6875	7.23303809888747e-06	4.81294151744012e-06	3.42048601481831e-07
1057.6171875	7.82638380605493e-08	9.36392455554825e-07	4.95740873874715e-07
1060.546875	3.70559076312334e-05	4.29124341095881e-05	3.65165779903003e-05
1063.4765625	4.5558900257208e-05	4.85326785335747e-05	2.84894371267854e-05
1066.40625	3.33135113599457e-05	4.13194431573199e-05	3.80051494269923e-05
1069.3359375	5.80387158683707e-06	7.92600600316663e-06	1.37577655532352e-05
1072.265625	4.04103871759205e-05	2.69061195982737e-05	1.36133531292199e-06
1075.1953125	4.04387193336637e-05	3.95662463829806e-05	0.000130573574292625
1078.125	3.6283093356879e-07	2.57643484398845e-06	7.44761303914323e-07
1081.0546875	6.44309532636211e-05	7.02112263874893e-05	8.47011854667851e-05
1083.984375	3.95174857271789e-06	6.8200639851813e-06	6.84261432160488e-06
1086.9140625	1.03828084191703e-05	1.10411402002205e-05	3.87638809216676e-06
1089.84375	2.03203288902624e-05	2.40244772041072e-05	1.41484800505359e-05
1092.7734375	2.38382893271798e-07	4.42089731051548e-07	1.4063688429229e-06
1095.703125	6.50543923258836e-05	7.24167071425648e-05	0.000113438407492739
1098.6328125	5.80824253641451e-05	6.31711791551493e-05	0.000198006937127554
1101.5625	4.84037444457954e-05	6.54588541335919e-05	2.42219744898644e-05
1104.4921875	6.34757520766809e-06	1.729359918817e-06	2.20036680519185e-05
1107.421875	4.9666117653454e-05	5.66067001378495e-05	3.24388894669635e-05
1110.3515625	1.44088230154705e-05	1.34695871692313e-05	8.61077541978304e-06
1113.28125	3.85373075443219e-05	5.25565588760666e-05	8.5480501872768e-05
1116.2109375	2.17577799256325e-05	1.71730937847889e-05	1.10011007255612e-05
1119.140625	1.34143182542629e-05	1.92129349189399e-05	8.08682529696925e-05
1122.0703125	8.07054726888113e-06	6.68461563106325e-06	2.86075144706282e-05
1125	2.95032713800084e-05	3.58322592481225e-05	0.000111216107634534
1127.9296875	2.7053833957493e-06	3.66757346129196e-06	5.7506687919672e-05
1130.859375	3.51424461850968e-07	3.18256665512534e-06	9.26862468343334e-06
1133.7890625	1.74572508581281e-05	2.11126773256877e-05	2.84696556442244e-05
1136.71875	2.82117988414845e-06	2.14297098952026e-06	3.15938402591751e-06
1139.6484375	5.67446618902832e-07	1.66819254596392e-06	2.57632883985249e-06
1142.578125	3.09512660894887e-05	2.12498971332221e-05	4.00737938378891e-05
1145.5078125	1.80461341578267e-05	2.66249057706154e-05	2.61012864624723e-05
1148.4375	7.81213525870348e-05	6.5526655420355e-05	7.68116151864571e-05
1151.3671875	8.56326003714535e-06	7.94433251924995e-06	1.33695344124525e-05
1154.296875	1.85401300948068e-05	2.26799789879303e-05	5.35887261189448e-06
1157.2265625	6.47027895429035e-05	6.0955425080592e-05	4.70386989871913e-05
1160.15625	2.05361602526016e-05	1.89660547575848e-05	6.04501145140276e-06
1163.0859375	2.11965497943491e-06	1.34131455534713e-06	1.77405099718241e-05
1166.015625	1.39124348761977e-05	1.82602591898914e-05	4.77534578126413e-05
1168.9453125	4.4099554954455e-05	4.00786268072895e-05	1.9799338183389e-05
1171.875	5.95273236938803e-06	7.06918951220568e-06	5.70918853007966e-05
1174.8046875	1.77955195331532e-05	1.84586075908629e-05	8.53145668903383e-06
1177.734375	8.34760878148509e-06	7.23057819416917e-06	4.14426301701493e-06
1180.6640625	8.76964779489439e-06	1.09874101447685e-05	1.18332200347916e-05
1183.59375	1.14724363706436e-05	1.42323308493581e-05	5.88663357233317e-06
1186.5234375	2.56229106431843e-05	2.98208810327331e-05	2.1519220027434e-05
1189.453125	2.42714565385208e-05	2.53061565865444e-05	2.24426790903791e-05
1192.3828125	3.36685147697574e-06	2.72749157029981e-06	1.87366938673318e-05
1195.3125	3.53379065292435e-05	3.22962866216751e-05	1.50771788060609e-05
1198.2421875	2.1218034471733e-05	2.33069197764631e-05	6.03730612855699e-05
1201.171875	2.24434574095837e-07	4.14020233583511e-07	1.09228822630131e-05
1204.1015625	3.02626071581179e-05	3.07011390083068e-05	5.24274357038674e-05
1207.03125	1.57012262431755e-05	2.32732227708304e-05	1.32116210072095e-05
1209.9609375	2.2468246427867e-06	3.22989801382273e-06	3.00706701627553e-06
1212.890625	7.88391697983211e-07	9.28144083056057e-07	1.02667636625304e-07
1215.8203125	5.17919453786867e-05	5.10850241918269e-05	5.58957309933415e-05
1218.75	2.3912561039475e-05	2.58078877703671e-05	2.45749833088176e-05
1221.6796875	6.68729286487548e-06	3.77622979874047e-06	7.73158767421677e-06
1224.609375	2.19440023808696e-05	1.67429363145695e-05	3.64002400896764e-05
1227.5390625	8.64165163559968e-06	1.11350641109098e-05	8.22674107149978e-07
1230.46875	2.55963762366817e-05	2.91765054892769e-05	2.45149954974546e-05
1233.3984375	3.85879943549229e-05	5.25788767215331e-05	4.84369695918543e-05
1236.328125	3.1684101128779e-06	2.13444810091054e-06	1.67196872639185e-06
1239.2578125	1.01639129603814e-05	1.28978465680169e-05	4.21629041291198e-06
1242.1875	4.58297989218474e-05	4.78938850565117e-05	2.20267776047255e-05
1245.1171875	5.84880075262038e-06	6.61690209858557e-06	1.72442486846568e-05
1248.046875	3.06067278380232e-05	2.87572570782236e-05	8.53994809292151e-05
1250.9765625	5.31662108656537e-05	4.91360823558576e-05	8.77633313551579e-05
1253.90625	2.44421186931598e-05	2.11585462645074e-05	9.35067175985299e-06
1256.8359375	1.47051282378658e-05	1.41356595011475e-05	1.5258377741362e-05
1259.765625	3.55598386167924e-05	3.68711492598513e-05	6.36036240960886e-05
1262.6953125	2.11670727712101e-05	2.12827476426465e-05	1.88989911757257e-05
1265.625	7.52902134297029e-05	6.11197734757657e-05	5.12903604520867e-05
1268.5546875	1.28854162675188e-05	1.0417390832135e-05	2.52414669430733e-05
1271.484375	2.86881442657869e-05	2.69594405038647e-05	8.94176952687489e-05
1274.4140625	4.56629499461585e-05	4.1920637640977e-05	3.6102335414437e-05
1277.34375	3.74753215972351e-07	6.65861981131233e-07	6.27894432024606e-06
1280.2734375	9.15948826986045e-06	8.63228176642892e-06	1.01210610568853e-05
1283.203125	2.5410755191991e-05	2.36079950696279e-05	8.75126542138884e-06
1286.1328125	1.25691329964283e-05	4.69318469031371e-06	4.46850745768477e-05
1289.0625	8.734001771048e-06	9.69255479793924e-06	2.73416002911974e-06
1291.9921875	3.16084150730652e-05	2.72140469251569e-05	3.91389018898781e-05
1294.921875	2.43703980419415e-05	2.87734060683546e-05	2.19635642535643e-06
1297.8515625	1.38614133337788e-05	1.39018069281612e-05	2.18359006899325e-05
1300.78125	2.86980580437891e-05	4.31117176207132e-05	3.76503187757477e-05
1303.7109375	0.000105339502948702	0.0001099856875267	4.95333560068821e-05
1306.640625	2.84210745312272e-05	3.38326854100261e-05	5.68397589330124e-05
1309.5703125	2.21640614654166e-05	2.01361358845756e-05	6.8828286916542e-05
1312.5	3.63229705185762e-05	3.68648134284054e-05	5.49114196719657e-05
1315.4296875	3.54441912483166e-06	5.87849781400796e-06	6.79287637739708e-06
1318.359375	3.46537030407862e-05	3.8983521362518e-05	5.59847385716543e-05
1321.2890625	3.87347330179284e-05	3.5395806449867e-05	2.3716102635208e-05
1324.21875	1.66369841297403e-05	1.31267729550073e-05	7.40985872766813e-05
1327.1484375	5.19587419445964e-06	2.76462633733078e-06	1.53598077234318e-05
1330.078125	5.55827888239557e-05	5.82165015842269e-05	4.44207685946483e-05
1333.0078125	2.10893908820048e-05	2.31977132734961e-05	3.29888784831642e-05
1335.9375	1.51763543586586e-05	2.2865627830617e-05	1.66712363716541e-06
1338.8671875	7.30463142436164e-06	1.67029661992523e-05	1.97186029298746e-05
1341.796875	2.81044328516912e-05	2.84935808461326e-05	9.11075644266222e-05
1344.7265625	1.66703528309558e-07	2.70497203004951e-07	2.03435915652003e-06
1347.65625	2.89622747581713e-05	1.84526280091212e-05	1.13654255441624e-05
1350.5859375	7.55216389815913e-05	8.98537049521297e-05	2.56100005144016e-05
1353.515625	4.41116691171963e-06	1.06588226319177e-05	2.01400885384712e-05
1356.4453125	1.4989001399598e-05	1.89162587747743e-05	6.91765309755472e-06
1359.375	6.41261854239956e-06	6.06780183647858e-06	2.60602572852109e-05
1362.3046875	2.59071116346456e-05	2.3252946093028e-05	6.55298226684627e-05
1365.234375	1.30564385553484e-05	8.88191951383676e-06	1.4106077281301e-05
1368.1640625	3.30414506443797e-05	2.62294514821526e-05	4.97257672854925e-05
1371.09375	9.24334127247765e-06	8.3869983019732e-06	2.94318404022726e-06
1374.0234375	7.96512237897374e-05	5.72972673665216e-05	6.48672672277975e-05
1376.953125	4.93185208913118e-05	6.35350815738065e-05	1.18483671116721e-05
1379.8828125	4.66066536509475e-05	5.18753148736099e-05	7.77707724715628e-05
1382.8125	5.73415850048973e-05	6.54020128580141e-05	4.10666060710358e-05
1385.7421875	5.75485613690408e-06	9.38271611291971e-06	3.03034230032499e-05
1388.671875	1.30828198802345e-05	1.64747233437094e-05	3.5351629603929e-05
1391.6015625	1.57464937843527e-05	1.66977542250514e-05	1.77956192761026e-05
1394.53125	1.70163689139795e-06	3.96804951411845e-06	1.53329269409077e-05
1397.4609375	2.08154722606107e-05	3.3812302676579e-05	9.26273150624579e-06
1400.390625	2.64757442118327e-05	2.39557378115935e-05	6.34544365255988e-05
1403.3203125	3.08063674537206e-05	2.58341931189175e-05	1.4754533980142e-05
1406.25	0.000155679284617129	0.000160212868608678	0.000207370921649634
1409.1796875	8.96685494218874e-05	6.52430033997574e-05	0.000107488665320511
1412.109375	4.30615593537769e-05	4.37178062564294e-05	4.39205015765102e-05
1415.0390625	7.22308923052742e-06	1.23748350098144e-05	3.08442307792922e-05
1417.96875	1.46791959063379e-05	1.36500364082782e-05	2.983357008592e-06
1420.8984375	3.86503820561678e-05	4.85189419620377e-05	2.7832084759864e-05
1423.828125	2.07557572070072e-05	2.62456253319164e-05	2.37962393805916e-05
1426.7578125	0.000113742978812007	0.000130409528303938	0.000163925778524538
1429.6875	6.17321992894351e-07	3.56781934936655e-06	1.24413725045301e-05
1432.6171875	6.83910009981891e-05	5.57501275394562e-05	8.62347260038623e-05
1435.546875	4.65913134030755e-05	3.90739362440193e-05	5.05451086814488e-05
1438.4765625	1.10583970404687e-05	1.43442357209852e-05	9.24897180109844e-06
1441.40625	1.70638155047057e-05	2.41777691778185e-05	2.86615566177083e-05
1444.3359375	5.43897983721257e-05	4.29645839938534e-05	7.19351250817397e-05
1447.265625	3.35645407051989e-05	3.66176461209611e-05	4.52617945229734e-05
1450.1953125	1.28099784961664e-05	1.13426122636585e-05	1.19356303873615e-05
1453.125	3.02987416467547e-05	2.67794257847118e-05	1.06920685436203e-05
1456.0546875	2.32996914986698e-05	2.04636664260175e-05	6.0580092240762e-06
1458.984375	8.75422229310291e-05	0.00010271141635689	7.26613117085886e-05
1461.9140625	4.33384226647163e-06	2.09284337675461e-06	2.44436811700463e-07
1464.84375	1.45847370355281e-05	1.65522246832884e-05	7.43481900081386e-05
1467.7734375	0.000152844242862728	0.000141033965832733	0.000144261314246279
1470.703125	0.000112016009185873	9.61613203955466e-05	4.96405515869868e-05
1473.6328125	5.27218052118349e-05	4.9918882196504e-05	5.78346269168945e-05
1476.5625	7.74894132312833e-05	7.61927918660039e-05	0.000139496014716568
1479.4921875	2.88129291744693e-05	3.96072133585547e-05	2.21829889189386e-05
1482.421875	4.45984038109361e-06	6.30290461451699e-06	4.00512627873544e-05
1485.3515625	0.000193609752429781	0.000160774543683225	0.000301297585288588
1488.28125	7.8360149137169e-05	8.54156104513791e-05	8.65890829295309e-05
1491.2109375	6.55992075758143e-05	6.48355868233243e-05	1.23815557565407e-05
1494.140625	3.42357329378218e-07	7.68582297239585e-07	1.73590851844982e-06
1497.0703125	2.04318522766602e-05	2.2000492870278e-05	1.3697377862825e-05
1500	9.9763657494482e-06	1.56040154701672e-05	1.46948582109234e-05
1502.9296875	8.16317357325739e-05	9.15313692556296e-05	0.000153427696396193
1505.859375	2.8114416100474e-05	3.16566652648755e-05	2.98712675546496e-05
1508.7890625	6.4446495258241e-05	7.0761189785722e-05	5.27308296962634e-05
1511.71875	7.94122867075421e-05	8.2066557997353e-05	0.000127981379222597
1514.6484375	6.10052643705349e-05	6.45148994964576e-05	7.55783123369156e-05
1517.578125	1.47967046606596e-05	9.93981223469933e-06	8.67144607787663e-07
1520.5078125	6.57925458941016e-05	6.21437833245307e-05	6.88251761752895e-05
1523.4375	7.36380716234084e-05	9.13783483573767e-05	0.000111138975860506
1526.3671875	2.08228186975577e-05	2.62334509696322e-05	7.96122642184033e-05
1529.296875	1.36751152617297e-05	1.33642637010474e-05	1.24079190562294e-05
1532.2265625	3.4789835499062e-05	3.19900032007329e-05	9.91279684509102e-05
1535.15625	0.00016143483452029	0.000146913452322987	0.000122531134132962
1538.0859375	0.000102478561925055	9.21379450045553e-05	0.000111379378910623
1541.015625	3.97359499768597e-05	4.9331842655522e-05	2.30546445529428e-05
1543.9453125	7.84217681591708e-05	5.60868538522174e-05	5.18690678260915e-05
1546.875	9.09325611027462e-05	8.49433313240988e-05	3.31551483560507e-05
1549.8046875	1.57417556116117e-05	1.24551149228399e-05	1.12903123550493e-05
1552.734375	1.71965529897902e-05	9.31511220067356e-06	7.15275052464721e-06
1555.6640625	5.38849108136112e-05	4.65808319647176e-05	4.82249050870332e-05
1558.59375	1.85580215079759e-05	2.31183078267245e-05	6.73856174301191e-05
1561.5234375	1.7926175244832e-05	1.65497697020003e-05	9.38738774087252e-06
1564.453125	1.82344043837611e-05	8.52513060458127e-06	2.90976778100364e-05
1567.3828125	8.52275123809312e-05	9.28097891749606e-05	7.35783998175434e-05
1570.3125	1.89576570691528e-05	2.71148187370684e-05	8.01356733050117e-06
1573.2421875	6.90985651439367e-05	7.89574780378498e-05	7.51037527192807e-05
1576.171875	4.16018288786204e-05	2.77347237860383e-05	6.21654790672652e-05
1579.1015625	4.46213428021466e-06	2.87239272248563e-06	3.44802625225747e-05
1582.03125	2.69761075349534e-05	2.81089008968186e-05	6.95425481698064e-05
1584.9609375	1.22831123656578e-05	6.09895473125734e-06	2.12937676968619e-05
1587.890625	5.27455977503253e-06	2.23676175812834e-06	1.7458555952572e-05
1590.8203125	9.02355367477099e-05	9.91687342481325e-05	0.000169073776457727
1593.75	2.12627374828256e-06	4.62776277853601e-06	2.75962227922413e-06
1596.6796875	5.96349373906171e-05	8.4558233360802e-05	6.67103551818549e-05
1599.609375	5.84168388058449e-05	7.20375413687865e-05	2.22070662386669e-05
1602.5390625	7.36513942940049e-05	8.72705937027665e-05	0.000147433753233999
1605.46875	9.09867208776324e-05	8.11421198590018e-05	6.63843939869688e-05
1608.3984375	2.50947703006479e-05	1.84032739526671e-05	7.58365331139692e-05
1611.328125	2.59924596172683e-06	1.58741243668222e-06	1.3396408329073e-05
1614.2578125	5.05825169759228e-05	5.41454902586321e-05	1.26478817386257e-05
1617.1875	5.7048598715254e-05	7.13040344955916e-05	7.75524816756973e-05
1620.1171875	0.000143587979142978	0.000159939156118383	0.000164739444790532
1623.046875	2.74414433518272e-05	3.21174885609288e-05	3.66406544522576e-05
1625.9765625	2.37515438592759e-05	2.93915725464837e-05	3.64094293164308e-05
1628.90625	2.74395743528323e-06	6.86353629803102e-06	8.56333875858177e-06
1631.8359375	8.90957787989866e-07	2.5836320247183e-07	1.2269569743216e-05
1634.765625	2.85765076681379e-05	2.84609582582674e-05	2.36703491304311e-05
1637.6953125	1.11309512907796e-05	7.67030298565062e-06	2.54338395086039e-05
1640.625	3.61269047738247e-05	4.49254164471084e-05	1.86388585969891e-05
1643.5546875	2.25450718840548e-06	3.91854575743571e-06	2.49849450651611e-05
1646.484375	8.68141891067139e-05	9.41629859953244e-05	0.000114633284826385
1649.4140625	3.03000572572342e-05	4.1429162301918e-05	3.64848609767915e-05
1652.34375	2.41811795976385e-05	1.9544165996483e-05	2.57375718248022e-05
1655.2734375	2.45272316047307e-05	1.88631289780124e-05	6.01450090779473e-05
1658.203125	8.30067868590177e-06	1.26037731964132e-05	6.10813001594399e-05
1661.1328125	1.93983861238788e-05	1.84976469935434e-05	2.5963032986001e-05
1664.0625	7.08890753893589e-05	8.20812425429825e-05	6.49301205656464e-05
1666.9921875	4.01486859857381e-06	1.05984633758294e-06	2.09887478719381e-05
1669.921875	6.33230320974191e-05	6.73690263220426e-05	0.000114172191349526
1672.8515625	1.87665588443663e-05	1.99316916676069e-05	2.29762555043652e-05
1675.78125	3.39965932670181e-06	3.5142214673609e-06	1.1030411957124e-05
1678.7109375	3.62606675108203e-05	2.75941966189306e-05	2.91409106437352e-05
1681.640625	2.49591597751634e-05	3.21659297256214e-05	4.98533518652976e-05
1684.5703125	4.30549919922e-05	3.79519976895106e-05	1.49877445695273e-05
1687.5	5.90881117178705e-05	5.68331092024001e-05	6.97743318656672e-05
1690.4296875	0.00011404828985784	0.000102394756650167	5.72334088233821e-05
1693.359375	3.69365034075456e-05	5.49031223174241e-05	3.82723544783028e-05
1696.2890625	8.78246941920491e-06	1.15564133693553e-05	7.95719048071438e-06
1699.21875	3.19998421053249e-05	2.89127076816035e-05	4.2165342528604e-05
1702.1484375	8.14220696277488e-05	6.60765402885928e-05	7.48731456156032e-05
1705.078125	4.83540436518072e-05	5.63845317801968e-05	2.23203754460402e-05
1708.0078125	9.67829012036914e-05	0.000104085158708202	7.96392646426743e-05
1710.9375	6.31051454611228e-06	3.46244511774568e-06	2.17562742711047e-05
1713.8671875	5.09420694041155e-05	5.85206485473075e-05	5.6871218837428e-05
1716.796875	1.33824042921223e-05	1.79870490755429e-05	1.02513035065738e-05
1719.7265625	3.65136000303542e-05	3.59657748051024e-05	1.01324622023514e-05
1722.65625	1.39364409191085e-05	1.10382129063555e-05	3.08405434643144e-05
1725.5859375	1.20601336548989e-06	3.35926854061151e-06	8.51104328342009e-06
1728.515625	7.26476128302944e-05	7.97540436566037e-05	0.000121696212948837
1731.4453125	8.76178683711734e-05	7.82951832586987e-05	9.48323023803161e-05
1734.375	1.80658251841643e-05	2.12338109366736e-05	2.10059789203761e-05
1737.3046875	4.27690987304945e-05	4.86058642890579e-05	4.3382102590885e-05
1740.234375	3.72439130336586e-05	3.11471576610459e-05	5.31343359556527e-05
1743.1640625	0.000105562958979888	0.000123726740030538	0.000121227545653567
1746.09375	9.96639979462868e-05	0.000106491629595583	0.00010905072930392
1749.0234375	2.20641673960899e-05	1.67898661924876e-05	4.65840490332046e-06
1751.953125	0.000110963192314813	0.000112290964993773	0.000120893452717687
1754.8828125	5.80954803541077e-05	6.20567391231014e-05	8.67293311350383e-05
1757.8125	4.1462122874499e-05	4.60467256449886e-05	7.22874083447032e-05
1760.7421875	2.65053840146205e-05	2.47841015767008e-05	3.71747342551085e-05
1763.671875	2.18109155702022e-06	2.14199658975236e-06	1.13381496552541e-05
1766.6015625	6.37875570079257e-05	6.28325428251974e-05	5.34195682542121e-05
1769.53125	0.000124330084433996	0.000125026313202169	0.000239187167495125
1772.4609375	0.000100660019829297	9.86890166838788e-05	0.000154610072967346
1775.390625	1.17043640101987e-05	1.10679384061526e-05	3.02057276253021e-05
1778.3203125	2.56341711934135e-05	3.67526096216894e-05	1.73825599413673e-05
1781.25	4.04631740460823e-05	3.75177253802148e-05	4.54270495748466e-05
1784.1796875	2.44411888525812e-05	3.42096388231258e-05	4.68432859629323e-05
1787.109375	1.03785552979218e-05	1.1763210174263e-05	1.78432731245145e-05
1790.0390625	1.69420143015745e-06	2.48896202107779e-06	1.27942031826936e-05
1792.96875	6.96068938191033e-06	8.92412439047349e-06	3.12108672978296e-05
1795.8984375	8.25398208405235e-06	7.21125163025786e-06	4.97181279020943e-06
1798.828125	2.83821026602995e-05	2.70562396331846e-05	1.60841431497982e-05
1801.7578125	4.05058489841959e-05	3.81574526715773e-05	4.07721322463102e-05
1804.6875	2.59467772917035e-05	2.79002806626007e-05	2.11397079268231e-05
1807.6171875	1.97361735193666e-05	1.57009882080207e-05	5.21360635124465e-05
1810.546875	1.44226503174206e-05	1.54346047683323e-05	5.58155901034708e-06
1813.4765625	3.11852915690981e-05	2.94984994502737e-05	4.40267072967159e-05
1816.40625	2.0023005349911e-05	2.538915236845e-05	3.59357219622327e-05
1819.3359375	2.47975062142676e-05	3.07230068835644e-05	9.96441597954953e-06
1822.265625	7.70880870732707e-05	8.43843230795288e-05	0.000193322179794519
1825.1953125	6.5038277348888e-05	5.8598284254414e-05	0.000117332576228585
1828.125	0.000125703138642847	0.000100705007044518	9.61242273511095e-05
1831.0546875	0.000152739522366192	0.000176422813830681	0.000206933714281698
1833.984375	8.18279282400949e-05	6.48104984830998e-05	7.3179298700076e-05
1836.9140625	1.67866561533599e-05	1.96453582298957e-05	8.34669334905825e-06
1839.84375	3.52111597225279e-05	3.37926806932916e-05	9.739190820605e-05
1842.7734375	3.92748225004498e-05	3.34591436582215e-05	3.53699732819459e-05
1845.703125	1.07959090566357e-05	9.71392869151674e-06	1.17762869559339e-05
1848.6328125	2.30524448447989e-05	2.92845116612397e-05	2.64152438334813e-05
1851.5625	7.12659600830326e-06	1.72130690368911e-05	5.13606279051703e-06
1854.4921875	6.08154655353262e-06	1.20894653517295e-05	1.13976359753667e-05
1857.421875	3.5510035343867e-05	4.07548410611972e-05	3.1492615011902e-05
1860.3515625	1.33381630772637e-07	2.49961856069417e-07	1.30820915906161e-05
1863.28125	5.50721855277089e-05	5.59795669501641e-05	1.53425687331186e-05
1866.2109375	6.3269690969725e-05	7.15279591582848e-05	8.44267721421835e-05
1869.140625	2.65903858125929e-06	1.36294421415616e-05	1.0529067393629e-06
1872.0703125	1.91815696387557e-05	1.31720808851831e-05	7.11209830816249e-05
1875	7.98335855685739e-06	9.82336464591384e-06	1.320556278554e-05
1877.9296875	1.55508835412476e-05	1.79417029348296e-05	1.4661151654831e-05
1880.859375	3.9775052789759e-06	7.33451449943238e-06	1.38313758785886e-05
1883.7890625	2.29860581619451e-06	1.34459051590366e-06	2.80743802851925e-06
1886.71875	3.20745154143878e-05	4.04124863830217e-05	2.16480094040155e-05
1889.6484375	4.63830782524642e-05	5.05592488810081e-05	8.88695458894498e-05
1892.578125	7.37251809097358e-05	7.08999109465055e-05	6.34429935601885e-05
1895.5078125	5.92731846156964e-05	3.48102387691477e-05	6.39625969946992e-05
1898.4375	4.06204686315431e-05	3.81420849012607e-05	4.56943022859678e-05
1901.3671875	2.79270010475428e-05	2.36566715542392e-05	6.63344453396868e-05
1904.296875	1.80680949015109e-05	1.43753601008565e-05	1.81672499356604e-05
1907.2265625	9.98241624759428e-05	8.62248014150341e-05	9.96301389562082e-05
1910.15625	1.30912533417152e-05	2.01483254193716e-05	1.78911561064498e-05
1913.0859375	3.0948744682327e-07	1.11771594770026e-06	3.32737047831029e-06
1916.015625	5.04887415001456e-05	5.67261314345953e-05	0.000153326902945565
1918.9453125	4.97392614775249e-05	4.89258663939369e-05	2.80801842608694e-05
1921.875	1.06576593341119e-05	1.69356376046535e-05	5.57904599697014e-06
1924.8046875	1.21709615621069e-06	5.34396858255348e-07	1.41695068185162e-05
1927.734375	3.32880721468008e-05	2.50683012532605e-05	0.000113362645738465
1930.6640625	4.91869050390348e-05	4.91415720475721e-05	3.35535924272416e-05
1933.59375	3.72275160366078e-05	5.48595720489875e-05	1.4781699134212e-05
1936.5234375	5.18243628401997e-05	5.60023348201469e-05	0.000128168947378667
1939.453125	2.23802592956772e-05	3.03478486307987e-05	1.53871740990145e-05
1942.3828125	2.04287255491847e-06	4.80736951256216e-06	1.88835641887006e-05
1945.3125	4.15761338574929e-05	4.7645283867012e-05	3.07212553525091e-05
1948.2421875	3.9507260025885e-05	3.52092825674621e-05	1.30116544360689e-05
1951.171875	2.34161560651168e-07	1.16583181003339e-06	4.61975209920892e-06
1954.1015625	4.86643071089466e-05	4.8262134272834e-05	5.71131648490672e-05
1957.03125	5.80218651503926e-05	6.58666497079308e-05	6.91115041862349e-05
1959.9609375	1.67928751532353e-05	2.11303142100801e-05	2.06797404352259e-05
1962.890625	2.40042481494045e-05	1.71619379765328e-05	1.9046540963132e-05
1965.8203125	7.35333134037458e-06	2.400710669662e-06	6.61388070305506e-06
1968.75	4.0032661517034e-05	2.16457020065756e-05	5.61134196517718e-05
1971.6796875	1.31933789307303e-05	2.40941938450734e-05	3.88391422820288e-06
1974.609375	5.18757155947392e-05	5.05157621300879e-05	4.54457889375558e-05
1977.5390625	7.71540508565041e-06	9.20544946892665e-06	1.92896798078168e-05
1980.46875	3.10783480432861e-06	2.31636622505583e-06	2.03999079378567e-05
1983.3984375	4.48605423340738e-05	3.24422312012178e-05	1.10812296981406e-05
1986.328125	4.17788083290515e-05	3.39563254154396e-05	2.10779900113523e-05
1989.2578125	2.51292308205146e-06	7.51441611325961e-08	6.36794524974072e-06
1992.1875	2.07140416378242e-05	2.62057913566262e-05	3.71369092346698e-05
1995.1171875	5.56742727406564e-06	1.29647949598869e-05	2.1467446702941e-05
1998.046875	8.51230257275741e-06	5.37341837697115e-06	3.11174858308436e-05
2000.9765625	2.38587778786517e-05	2.95494984570514e-05	2.44661177653553e-05
2003.90625	1.11352095661477e-05	1.8262880637426e-05	1.52191566269058e-05
2006.8359375	1.63431548934272e-05	2.9492593833809e-05	1.93742271464372e-05
2009.765625	2.5731491201292e-05	3.07927199565596e-05	5.83325185559641e-06
2012.6953125	6.30189067303551e-06	4.26610691288818e-06	2.23778600734813e-05
2015.625	3.82835157781965e-05	3.65762557426738e-05	6.51562352834865e-05
2018.5546875	5.88559358329248e-06	7.69717721531316e-06	2.34043402771167e-05
2021.484375	6.93679472838848e-06	5.6007630687222e-06	5.84143665302722e-06
2024.4140625	1.8485062709695e-05	3.94515110720652e-05	5.49313696809561e-05
2027.34375	1.26984052377895e-05	2.44850427123675e-05	2.02877647983296e-05
2030.2734375	4.73567280545841e-05	4.93775876718231e-05	3.98625102869117e-05
2033.203125	2.43907933833267e-06	3.1275373278677e-06	2.48887745469952e-05
2036.1328125	7.36405541453989e-05	6.65413430836733e-05	4.30936831034104e-05
2039.0625	2.19987709106624e-05	2.59731188642779e-05	1.97158234263602e-05
2041.9921875	1.38884067692646e-05	2.24503968674361e-05	2.89174706244575e-05
2044.921875	2.47259117831853e-05	2.89425607256172e-05	9.56522750928724e-06
2047.8515625	6.05361070275134e-05	7.62331758182411e-05	4.44534436404225e-05
2050.78125	2.42716553362058e-05	2.80610060527597e-05	2.25004737441256e-05
2053.7109375	1.54372960404476e-05	2.39975213743524e-05	7.38164413076713e-06
2056.640625	7.84459399059974e-06	2.32023138390717e-05	8.36364470184379e-06
2059.5703125	6.28837924191983e-06	7.35882656820865e-06	4.85936324716088e-06
2062.5	1.69466714012885e-05	1.53568221090357e-05	2.58326189256136e-05
2065.4296875	8.42546469524093e-07	6.51276153961047e-07	4.88680035357906e-06
2068.359375	1.96525598896857e-06	2.51680043987212e-06	1.56882202232576e-06
2071.2890625	2.24291911113383e-06	6.69326882882187e-06	1.61002467068258e-05
2074.21875	1.2821008083443e-05	2.46319020067609e-05	7.85175147608116e-06
2077.1484375	5.32154427796681e-06	1.10027953527453e-05	1.71739299350268e-05
2080.078125	2.16225292463747e-05	4.78208825317453e-05	2.34690175961574e-05
2083.0078125	2.44463692630589e-05	1.60366597713915e-05	2.25599316943414e-05
2085.9375	1.0352093082679e-05	9.77631012021632e-06	1.95489637652814e-05
2088.8671875	1.0052751213207e-05	2.82806825724008e-06	5.45279950598018e-06
2091.796875	4.66391728034156e-05	5.44967993789991e-05	6.32196549720621e-05
2094.7265625	1.191714543776e-05	2.08709695875445e-05	1.62790877040663e-05
2097.65625	1.08583278817992e-05	5.32795243016878e-06	1.59932081060196e-05
2100.5859375	0.000119902791652591	0.000117348357849147	0.000107221042556716
2103.515625	2.7838621091975e-05	2.57802035548938e-05	1.87024064719658e-05
2106.4453125	2.23483351465981e-05	2.02860885215461e-05	3.65379839097282e-05
2109.375	2.93308157919759e-05	3.74024429240616e-05	4.29180304884481e-05
2112.3046875	2.62436624243833e-05	2.33576702975771e-05	3.57902865296447e-05
2115.234375	1.14227151232774e-05	7.08042086545063e-06	1.05923903680092e-05
2118.1640625	2.99251992669269e-05	1.54912058556927e-05	5.67152775181504e-05
2121.09375	1.23611170579359e-06	3.96812276924901e-06	1.73251294731908e-06
2124.0234375	4.87577713638828e-05	2.9148572640593e-05	7.36403935336433e-05
2126.953125	3.41216045706619e-05	4.95261437010483e-05	7.17301741107084e-05
2129.8828125	6.95058886727762e-05	7.77181940416258e-05	2.86726008165746e-05
2132.8125	1.65053800952641e-05	2.3498905328426e-05	2.68204801398603e-05
2135.7421875	5.89151334457359e-06	7.46260007215149e-06	2.1152454604371e-05
2138.671875	5.7781972290116e-05	5.32895433755475e-05	8.00843615182823e-05
2141.6015625	4.35153921442975e-06	5.41303439328912e-06	1.08095334527455e-05
2144.53125	2.94249685361744e-05	2.93691379475352e-05	6.43352568700389e-05
2147.4609375	2.9832684867557e-05	3.10688546160805e-05	5.23282716849404e-05
2150.390625	6.298355673221e-06	3.35217281310026e-06	3.02460712885141e-08
2153.3203125	1.4127814553931e-05	1.91564444884669e-05	2.59282201369803e-05
2156.25	2.47436124696643e-06	4.12305571807125e-06	3.019317458073e-06
2159.1796875	1.3542492077375e-05	1.7313441230931e-05	1.57734567391511e-05
2162.109375	2.31263395043762e-06	3.63374961557213e-06	2.75029033969814e-06
2165.0390625	3.54226006223181e-05	2.67316283651671e-05	7.77944361215219e-05
2167.96875	9.03099554227664e-05	9.2577595971338e-05	0.000136533644641379
2170.8984375	6.11567570188831e-05	5.07351287821747e-05	7.01187321945661e-05
2173.828125	1.61106140555334e-05	1.58977530315476e-05	8.72690644229193e-06
2176.7578125	2.57685814496613e-05	1.49957803088645e-05	1.59449920598076e-05
2179.6875	2.78184039840056e-05	3.099466001445e-05	1.76595797581846e-05
2182.6171875	4.44912289307048e-05	4.67799372530337e-05	5.31189829909322e-06
2185.546875	1.83215954151165e-05	2.06037229282996e-05	1.1217948035e-05
2188.4765625	2.20315417001808e-05	2.21676237877687e-05	2.91336031902357e-05
2191.40625	1.3444742737266e-05	9.69593802551401e-06	1.2518463572741e-05
2194.3359375	1.46545405059923e-05	1.85597246859419e-05	2.96518556281996e-05
2197.265625	2.15848141476223e-05	1.82227761361913e-05	3.49116900355908e-05
2200.1953125	8.70852889918349e-06	1.16121985221039e-05	6.09478142831244e-06
2203.125	1.16591977636962e-05	2.16662812485806e-05	4.57132941089392e-06
2206.0546875	2.50788703840998e-05	3.4184841342242e-05	5.64877995311361e-05
2208.984375	3.81409614312053e-05	3.78857025250923e-05	6.68787215996255e-05
2211.9140625	3.08488845051733e-05	3.45995243462145e-05	7.34553943940041e-05
2214.84375	6.078407206096e-06	6.89720032133924e-06	9.87209083036708e-06
2217.7734375	3.00544532062157e-05	3.65140720218596e-05	3.8972268959888e-05
2220.703125	1.15368685674338e-05	1.20332210952432e-05	2.81062040267369e-05
2223.6328125	1.29289133589981e-05	1.65367204003699e-05	5.65085318045903e-05
2226.5625	4.58726338790092e-06	2.78289820372718e-06	6.92963144177491e-07
2229.4921875	9.66340239501496e-06	1.2258952760485e-05	1.19225146705743e-05
2232.421875	4.76028206728742e-05	6.33878553603258e-05	3.98883899564984e-05
2235.3515625	1.3540269124094e-05	1.00079820362724e-05	3.81872876577597e-05
2238.28125	3.34211202681789e-05	4.29086743834884e-05	1.60132511923168e-05
2241.2109375	7.20868979593377e-06	8.26353213979375e-06	2.62217820799344e-07
2244.140625	9.85514619057693e-06	1.53386783233248e-05	8.28664532293461e-06
2247.0703125	1.20605664256335e-05	8.85946570395277e-06	5.86173478173098e-06
2250	4.15516645405338e-06	1.77279563165567e-06	1.41460047916516e-06
2252.9296875	2.00637145927924e-05	2.31038956869907e-05	1.95496597035742e-05
2255.859375	4.95215643666547e-06	2.27461930126504e-06	2.18815437716926e-05
2258.7890625	3.22169307852264e-06	6.05244965041357e-06	1.34734446045138e-05
2261.71875	1.17707644447857e-05	1.06057967124196e-05	2.51121163870821e-05
2264.6484375	1.93633225981495e-05	2.28556603794232e-05	2.86805461779233e-05
2267.578125	2.17227041577886e-06	3.85059071013493e-06	7.65546002310189e-06
2270.5078125	8.15283087503796e-07	9.53273875082013e-07	3.65970241367759e-07
2273.4375	1.13449530382985e-06	1.15617770514138e-07	6.79045816725376e-06
2276.3671875	2.52761627957925e-05	3.31994085016025e-05	1.63578292124534e-05
2279.296875	2.6936941233633e-05	2.91660560948646e-05	2.26695955452803e-05
2282.2265625	9.60524974673413e-06	1.65172712147328e-05	1.03156175536573e-05
2285.15625	8.35552793487815e-06	5.86813645947126e-06	3.76796940658744e-05
2288.0859375	6.08972057556618e-06	4.75948207765303e-06	5.39517668619701e-06
2291.015625	7.76636068510134e-06	1.17244872051929e-05	1.20427667630571e-05
2293.9453125	2.3666662828358e-06	1.63526962639137e-07	3.21261901679295e-06
2296.875	2.79487471363733e-05	3.09318079646287e-05	3.84247397422675e-05
2299.8046875	9.94338937006724e-06	7.19846213633395e-06	8.66549144873911e-06
2302.734375	3.39984027931335e-06	7.2554586555458e-06	7.85876879007853e-06
2305.6640625	2.72635227567828e-06	2.93061564263909e-06	2.28791907683783e-06
2308.59375	2.71792693304108e-06	2.24114757761507e-06	1.40491014499517e-05
2311.5234375	7.52108229452819e-06	9.01430977980794e-06	3.93763808413293e-05
2314.453125	3.22253083070344e-06	8.31902104974528e-06	8.49544956712757e-06
2317.3828125	2.76654307577696e-05	2.65112160214955e-05	4.72878951318688e-05
2320.3125	3.07090983349111e-05	3.94606383663865e-05	4.80663813339541e-05
2323.2421875	1.38512882302954e-05	1.54925981233974e-05	1.30052873848215e-05
2326.171875	3.86110651781697e-05	2.84401770615898e-05	7.88074601462419e-05
2329.1015625	1.91750040418846e-05	1.87580407821471e-05	4.9500184600692e-05
2332.03125	1.04781984491213e-05	1.01423511400264e-05	5.35753936407833e-07
2334.9609375	2.47123463864461e-07	1.39611298662927e-06	7.27456116709533e-06
2337.890625	0.000107619690343305	0.000113298863176783	0.000118071235053696
2340.8203125	2.1586250140395e-05	1.05046916915648e-05	2.89068577174187e-05
2343.75	3.0117163152715e-05	2.1802053332042e-05	1.7524277091676e-05
2346.6796875	1.52105014358877e-06	5.46812817872164e-06	2.82042436665714e-06
2349.609375	1.46652253558766e-05	1.1230725591236e-05	6.28051790582735e-06
2352.5390625	3.36659611935761e-05	3.80309046894334e-05	2.86556344886264e-05
2355.46875	1.41328075849381e-05	1.02434420075737e-05	1.45802442705051e-05
2358.3984375	1.34172535439245e-05	1.84988116886184e-05	9.60239918488103e-06
2361.328125	2.43493473789016e-06	3.01205062332974e-07	4.81965302524532e-06
2364.2578125	3.51898180030445e-05	4.11998227765348e-05	3.27624940007773e-05
2367.1875	5.19147353686745e-05	6.17010915229309e-05	2.59080348207533e-05
2370.1171875	7.82525815057452e-05	9.1517165036436e-05	0.000106410465145405
2373.046875	2.02701944440871e-05	1.82975694503481e-05	2.95485132602831e-05
2375.9765625	3.83650381014159e-06	3.55959145197799e-06	8.11565237849639e-06
2378.90625	4.17740378885295e-07	9.6376202571955e-07	5.21378555626745e-07
2381.8359375	4.73104268701795e-05	4.61666054690041e-05	8.13272723764088e-05
2384.765625	1.50828762890781e-05	1.18707282224312e-05	2.76647403241193e-05
2387.6953125	1.91601669726438e-05	2.04848275770947e-05	3.9620998934679e-05
2390.625	3.25725525396447e-05	3.04779105162745e-05	4.2003522116711e-05
2393.5546875	3.43126639966368e-06	6.86771686575516e-07	9.39526476401232e-07
2396.484375	2.38938396844409e-05	3.25943710458583e-05	4.65612888087987e-05
2399.4140625	4.99716366799364e-06	6.09250880322426e-06	1.99027753419728e-05
2402.34375	1.32500187552835e-06	3.48899586146014e-06	7.78633546762629e-07
2405.2734375	1.49400474044124e-06	1.83680111559216e-07	6.78267500141622e-06
2408.203125	3.09547727931815e-05	5.76422529841983e-05	4.66197335175318e-05
2411.1328125	7.85706383307224e-06	3.85600650737518e-06	5.78340897096509e-05
2414.0625	1.01788461635577e-05	1.53473038170858e-05	1.59625230976822e-05
2416.9921875	5.07690354960322e-05	4.30567635425415e-05	2.77681967897972e-05
2419.921875	1.92461874721448e-05	1.87078246856538e-05	1.0454380765172e-05
2422.8515625	4.05590320784581e-05	2.96635475840038e-05	3.90495425752114e-05
2425.78125	2.39268118114305e-06	1.20862074965208e-06	3.58147834831807e-06
2428.7109375	1.47748900325611e-05	1.27960251333871e-05	1.26743029002121e-05
2431.640625	4.71149904700444e-05	5.77080774027947e-05	6.87033229155016e-05
2434.5703125	2.05839230151991e-05	2.36993039801515e-05	1.52273518330092e-05
2437.5	5.50011711598814e-05	5.03108122154698e-05	8.59717522471909e-05
2440.4296875	3.14368733448149e-05	3.92482500982715e-05	6.42523913381745e-05
2443.359375	3.13444623835987e-05	4.8975730657845e-05	3.14944643503088e-05
2446.2890625	5.34612150144707e-05	5.60549737942923e-05	8.68320192294771e-05
2449.21875	2.85690440072972e-05	2.45464553637883e-05	5.94271400280884e-05
2452.1484375	3.16178939274226e-05	4.68711239606299e-05	1.16648380712734e-05
2455.078125	2.01770343143814e-05	2.14336992333729e-05	1.87088001402206e-05
2458.0078125	6.39434625749725e-05	5.46671619811623e-05	7.92355623016699e-05
2460.9375	3.37470556460294e-06	2.37057245480805e-06	6.92735026931371e-07
2463.8671875	8.2206417945191e-06	1.28521606437996e-05	4.02797112857531e-05
2466.796875	3.6846067687966e-06	4.69800732531799e-06	1.01462062807825e-05
2469.7265625	1.43189316627498e-06	1.94205961795592e-06	2.82264037112956e-06
2472.65625	1.69418763728985e-05	1.41436326633352e-05	2.02880896102342e-05
2475.5859375	2.19681209271733e-05	1.46583142159745e-05	4.00183458997703e-05
2478.515625	7.50031663444997e-06	7.43370161413714e-06	1.89513596950732e-06
2481.4453125	4.3293415446425e-05	4.60786765615127e-05	9.43898179318385e-05
2484.375	1.74886645726895e-05	1.74943467087807e-05	7.29394613484435e-05
2487.3046875	2.06864060144276e-05	1.75708116215887e-05	3.05053650336817e-05
2490.234375	8.27964337761664e-06	4.17769656376326e-06	2.5893351532531e-05
2493.1640625	3.44384617315491e-05	2.14322795249336e-05	4.71940541572e-05
2496.09375	1.09476659637089e-05	1.20168600019176e-05	1.38100349937548e-05
2499.0234375	1.7688084942266e-05	2.64355102506856e-05	2.64259455926217e-05
2501.953125	8.3111734399966e-06	3.21435471635205e-05	2.26849054654915e-05
2504.8828125	1.35590550364048e-05	1.42995840710893e-05	5.55188712801482e-05
2507.8125	1.13459811990229e-05	3.49812536449158e-06	1.83212107220511e-05
2510.7421875	2.78110988978288e-06	2.67051796173688e-06	1.01016174736296e-06
2513.671875	8.02799295622684e-06	1.37956344476357e-06	4.18977766362051e-07
2516.6015625	1.12334349907917e-05	1.41834409025949e-05	1.28581276552873e-06
2519.53125	7.63155138640695e-06	1.58308455162892e-05	8.14437233844898e-06
2522.4609375	1.03788978472025e-05	1.4632599992068e-05	5.5767279349577e-06
2525.390625	1.06640993538844e-05	1.61741266473626e-05	5.79354072901338e-06
2528.3203125	2.06694586636961e-05	1.87197483068699e-05	2.63291652631953e-05
2531.25	2.25586834579731e-05	1.45240540229924e-05	1.8784994266231e-05
2534.1796875	3.40059887466526e-05	4.4720054892886e-05	2.22816218731272e-05
2537.109375	2.39703861636732e-05	2.84823840867101e-05	1.81221404567636e-05
2540.0390625	3.29951349557721e-05	2.95353991026723e-05	6.69636555740915e-05
2542.96875	3.28926950841623e-05	2.77765964479186e-05	1.82940809258534e-05
2545.8984375	1.32713424988541e-05	9.45855940545528e-06	3.50508681734986e-05
2548.828125	3.15405703823849e-07	2.0980911002601e-06	5.70300150597354e-06
2551.7578125	1.92359732072434e-05	3.73566827275141e-05	1.77371683806983e-05
2554.6875	2.78196008661313e-05	1.4805873424839e-05	5.56640755719076e-05
2557.6171875	1.0315074213407e-05	8.2295565467501e-06	2.81573195060182e-05
2560.546875	1.66860735087688e-06	4.43030633049637e-06	7.55747566982422e-06
2563.4765625	4.18577584678197e-06	2.55626765871218e-06	1.81097755574559e-05
2566.40625	2.72519664016417e-05	2.9059008176211e-05	7.14383015817709e-05
2569.3359375	1.21930684941002e-05	8.82265438008652e-06	1.36563315458274e-05
2572.265625	1.94129973085681e-06	4.91015870019686e-06	7.14580058258309e-06
2575.1953125	4.76067437735351e-06	4.94629856524569e-06	1.07377305839354e-06
2578.125	3.14558672622366e-05	4.65103922229468e-05	2.64553779827885e-05
2581.0546875	1.81340834524327e-05	1.28667588479292e-05	3.95542174136943e-05
2583.984375	2.83678713399321e-05	1.40344418608071e-05	2.13093437785363e-05
2586.9140625	3.70649203766186e-05	3.82468779530881e-05	5.07080318941286e-05
2589.84375	6.68040817255993e-05	7.84738416284272e-05	7.85983505925214e-05
2592.7734375	5.55833681029367e-06	1.41535031594725e-05	3.34436801612666e-06
2595.703125	3.57723265760982e-05	2.95075011783225e-05	5.56257186297955e-05
2598.6328125	4.37539295059017e-06	2.67088779319898e-06	1.25176702625327e-05
2601.5625	2.61026112166299e-05	3.04738568548147e-05	5.68347747558153e-05
2604.4921875	5.68452080798278e-06	9.10021212538236e-06	4.05529084967114e-06
2607.421875	2.57439161339593e-06	1.80494960341097e-06	3.26528346456194e-06
2610.3515625	2.14001006381046e-06	8.92419452396329e-06	6.44326302410681e-06
2613.28125	4.78681491582789e-06	2.10986525435371e-06	1.60229347198882e-05
2616.2109375	5.37479809793021e-06	5.85310486495483e-06	1.07314851827059e-05
2619.140625	5.82791885365453e-05	5.65074568587077e-05	7.5936482398835e-05
2622.0703125	1.31142146765894e-05	1.24671219417438e-05	3.26237193571165e-06
2625	2.80035955759064e-05	3.32607976023495e-05	6.76090098430651e-06
2627.9296875	4.37351106582725e-07	5.29270756502869e-06	4.3012737358825e-06
2630.859375	3.11313303892926e-05	3.33486072395409e-05	4.77916261219247e-05
2633.7890625	2.23145700430261e-05	3.8586257412328e-05	2.98588505103196e-05
2636.71875	1.3050461926934e-05	1.06624437357374e-05	3.03347893382682e-05
2639.6484375	2.08383724237137e-05	1.88753988379556e-05	3.92582885485407e-05
2642.578125	1.37241102800486e-05	8.45404572077709e-06	2.76665836130022e-05
2645.5078125	2.90832197332405e-05	2.89331363091074e-05	2.00506268877058e-05
2648.4375	2.37727034749973e-05	1.75143841114496e-05	3.28988677976204e-05
2651.3671875	8.60184218279235e-05	7.94465225632587e-05	4.99234573673154e-05
2654.296875	4.79123183869782e-05	5.72635312046867e-05	2.29375051505302e-05
2657.2265625	3.04722432950413e-05	1.03216166028859e-05	4.78875089740376e-05
2660.15625	6.61647742026657e-06	8.49322439229564e-06	5.15765933694419e-06
2663.0859375	4.44911276132456e-05	4.96962680963249e-05	2.67912997645843e-05
2666.015625	2.10964122992321e-05	3.03732211438088e-05	1.12562062978712e-05
2668.9453125	3.72357255461434e-06	1.27154386733091e-05	1.07860183067027e-05
2671.875	2.68577838882466e-05	3.70130343921812e-05	1.52162616226579e-06
2674.8046875	4.61563868800655e-05	4.95603614501896e-05	2.25889820980775e-05
2677.734375	2.5074886587219e-06	1.37774633999419e-06	3.07595772167326e-05
2680.6640625	3.99283362369399e-07	1.0629119355394e-06	5.77704652634435e-06
2683.59375	5.85690491996447e-06	1.61483852634424e-06	9.19660495448187e-06
2686.5234375	2.19462404401225e-06	4.53495497044391e-06	1.48476893642404e-05
2689.453125	6.8698252046923e-06	8.67391578449272e-06	4.45865794801721e-06
2692.3828125	1.32063716739483e-05	1.64767505255673e-05	4.27364119869849e-05
2695.3125	4.24253004355464e-07	1.81249283747103e-06	8.4918762703151e-07
2698.2421875	4.0769323548234e-06	5.61764318808805e-06	8.58488030786447e-06
2701.171875	3.07424067516058e-08	1.23449425466835e-06	2.16630523798519e-06
2704.1015625	3.59431339837488e-06	7.4831467612405e-07	5.53734781067434e-06
2707.03125	1.58512187096122e-05	9.87994666733634e-06	4.50159494825894e-05
2709.9609375	1.68864292919906e-05	1.69411840006948e-05	5.30374929724991e-06
2712.890625	7.07742504590599e-06	7.18221381456898e-06	1.22077506177877e-05
2715.8203125	6.83882857772209e-08	5.93241994661239e-08	1.85192314112601e-06
2718.75	1.51115500404017e-06	1.97661489150258e-06	1.05437840743453e-05
2721.6796875	1.96889309224936e-05	1.69383216211065e-05	2.86445779622562e-05
2724.609375	1.52768312939515e-05	2.25027126768676e-05	3.12451081668626e-05
2727.5390625	3.8533440406367e-05	3.3335131230446e-05	3.42418655977491e-05
2730.46875	2.33771685712605e-05	3.07791069388691e-05	3.26555357632264e-05
2733.3984375	4.55977014347831e-05	6.153144419421e-05	5.86736121923884e-05
2736.328125	3.53057740925048e-05	2.94303257998105e-05	2.00789812746313e-05
2739.2578125	1.40145282310075e-05	2.24709554677359e-05	1.75083719874621e-05
2742.1875	2.11284634017875e-05	2.33612010590383e-05	2.48896251003256e-05
2745.1171875	3.86109469173843e-06	4.67624670231031e-06	8.49687453824418e-06
2748.046875	1.24148462873317e-05	1.16325003617801e-05	3.95806648754175e-05
2750.9765625	2.3554781992066e-06	7.66672241942785e-06	7.59356813353694e-06
2753.90625	1.49186114773922e-05	2.06685155217058e-05	4.75815305175142e-06
2756.8359375	2.41637656752288e-06	1.21870837151406e-06	1.91764373072859e-05
2759.765625	2.86280875612869e-05	1.08961440388656e-05	1.66682979586706e-05
2762.6953125	1.33013456004909e-05	1.21922887621849e-05	1.30097563804219e-06
2765.625	4.29602930901077e-06	5.16005918100514e-06	2.95906517269192e-07
2768.5546875	2.10851054876858e-05	3.23769982758112e-05	3.90673136917592e-06
2771.484375	4.17148361291209e-06	5.93196818671301e-07	6.53230496583585e-06
2774.4140625	8.90302713373466e-06	9.56639660805072e-06	1.2310989565841e-05
2777.34375	8.13864987489191e-06	6.73598732932222e-06	3.13795420649503e-05
2780.2734375	2.63208820278874e-06	6.73069007492487e-06	6.34276409746074e-06
2783.203125	1.48442096436245e-06	4.40023809321846e-06	5.23498694544244e-06
2786.1328125	1.45955071549977e-05	6.62661323350677e-06	4.04605812406853e-06
2789.0625	1.98475256731499e-05	2.65653243956614e-05	4.74690295236279e-05
2791.9921875	6.72686516951076e-06	2.16794006428953e-05	1.02671003102695e-05
2794.921875	1.42756230538328e-05	6.65816365972274e-06	2.18217487026175e-05
2797.8515625	1.29605561074578e-07	2.15299461029104e-07	1.83478410212251e-05
2800.78125	8.81247857623187e-06	1.03461661329833e-05	2.22391755210455e-05
2803.7109375	6.98725647577235e-06	1.57465786731263e-06	2.17528443287036e-06
2806.640625	3.00979830217651e-05	2.52103568241918e-05	1.41126883401862e-05
2809.5703125	4.03459603609868e-05	5.73523938516802e-05	2.90418354460013e-05
2812.5	2.2845700016074e-05	2.25696141800451e-05	2.1167998203688e-05
2815.4296875	1.85013584936508e-05	2.49604129944816e-05	2.76656898438377e-05
2818.359375	1.04633552088174e-05	2.01962199375762e-05	2.2638258348516e-05
2821.2890625	1.11861736745356e-05	1.66324088365814e-05	1.41981559814962e-05
2824.21875	5.17276808652683e-05	5.87782967783307e-05	7.30852963309213e-05
2827.1484375	2.24262770666794e-05	3.0251702256668e-05	6.40588231460023e-05
2830.078125	2.85913903763542e-05	1.73283681084757e-05	4.89752060682681e-05
2833.0078125	4.41309439601085e-06	2.93471278736434e-06	4.38262655548127e-06
2835.9375	8.25630407231698e-06	1.87418390700263e-05	9.53983427338931e-06
2838.8671875	1.29594921422281e-05	1.66864011489077e-05	3.32282069056168e-05
2841.796875	4.33418332160138e-06	8.17191002823841e-06	1.18738392521755e-05
2844.7265625	6.81908543467064e-06	1.56529229516457e-05	4.64772327906912e-06
2847.65625	8.91922986570398e-06	6.49496439964212e-06	1.18128097900149e-05
2850.5859375	1.19478685235049e-05	1.15097907432035e-05	1.03648633557831e-05
2853.515625	1.01770180847318e-05	7.12880739485422e-06	6.30996077962949e-06
2856.4453125	2.19064776283698e-05	2.02569999203091e-05	3.59862158193389e-05
2859.375	9.42326673972406e-06	1.13988622651239e-05	9.61866658633396e-06
2862.3046875	1.39352254966483e-05	1.05531897312419e-05	2.02683340267831e-05
2865.234375	2.66962083636972e-06	6.43889927528505e-06	2.20459995199933e-06
2868.1640625	1.79143824185376e-05	2.80951948820328e-05	1.94398715970116e-05
2871.09375	1.30148315534583e-05	1.22775365728839e-05	1.02264982860883e-05
2874.0234375	4.44475446344575e-05	3.17484789548017e-05	3.48124308782498e-05
2876.953125	9.29766610790915e-06	1.19134243751391e-05	2.34134640072241e-05
2879.8828125	3.06021510223162e-05	3.3201839873789e-05	2.0219370298007e-05
2882.8125	6.52789001580351e-05	5.71363263675365e-05	2.77957793847365e-05
2885.7421875	4.41671128867781e-05	4.54343052982082e-05	5.08840257072746e-05
2888.671875	6.79680382252623e-05	6.10412060565931e-05	7.88673432258055e-05
2891.6015625	3.44670667642279e-05	3.92394235818227e-05	1.87054552605639e-05
2894.53125	6.79615894651454e-06	7.43839894784123e-06	1.41469900324714e-05
2897.4609375	2.85302025707813e-05	2.50621340766066e-05	2.24150686869357e-05
2900.390625	3.55010149066842e-05	4.69144830216461e-05	6.39549067394923e-05
2903.3203125	3.11456235353264e-05	3.5514671059022e-05	5.0869609775103e-06
2906.25	1.54092430439095e-05	1.62946540433184e-05	1.061602116883e-05
2909.1796875	1.36216328952503e-05	9.37918310916009e-06	1.01664699733512e-05
2912.109375	1.44273552852225e-05	8.23114239937598e-06	9.63762848148697e-06
2915.0390625	4.5891447661445e-05	4.43892492400996e-05	4.28044742299929e-05
2917.96875	7.54089520957246e-07	7.92495022354169e-07	1.12475566485551e-05
2920.8984375	1.55367160406204e-05	1.12101106747534e-05	7.93474336510287e-06
2923.828125	8.77539169094828e-07	2.03121987915057e-06	1.271753404147e-05
2926.7578125	9.97057169572871e-06	1.79625979901711e-05	3.09863469112452e-05
2929.6875	2.9984383819724e-06	2.33385579760951e-06	4.81833300427532e-06
2932.6171875	1.0496060956466e-05	1.18684922108261e-05	2.18403172424432e-05
2935.546875	1.55897061776381e-06	6.27695819957599e-06	1.42591015466991e-05
2938.4765625	2.23421491489945e-05	3.52113159785579e-05	7.13069910930721e-06
2941.40625	1.29764099794156e-05	1.41040685805285e-05	1.22572593771269e-05
2944.3359375	4.69824894247151e-06	4.6862256177573e-06	4.06749486047316e-07
2947.265625	7.17280952973649e-06	1.79298719137748e-05	1.19332856140144e-05
2950.1953125	4.68583199234038e-06	1.42947292814888e-05	8.87306931592024e-06
2953.125	4.71085728759802e-06	2.4997745220226e-06	1.30514782784076e-05
2956.0546875	1.32039228904408e-05	1.93098909726837e-05	1.0459270420021e-05
2958.984375	3.83897240830682e-05	5.72060318766154e-05	6.49954022803295e-05
2961.9140625	1.18999792668368e-05	1.13354281320599e-05	3.12218736569645e-05
2964.84375	2.11901262659787e-05	2.51404318461806e-05	2.70860613884586e-05
2967.7734375	4.40949210995789e-06	8.18868701929533e-06	8.5539751330576e-06
2970.703125	5.93342903855052e-05	6.20028429697562e-05	4.30109647954397e-05
2973.6328125	7.98997136454167e-05	9.05804364494202e-05	0.000104490840419387
2976.5625	2.68084932716458e-05	2.61156597126527e-05	4.24923396506712e-05
2979.4921875	3.44624993758782e-06	3.05539109187177e-06	3.42205755430698e-06
2982.421875	3.32396449383494e-06	8.59957828320094e-06	9.42680309346861e-06
2985.3515625	6.75107462759278e-06	4.61797976685419e-06	2.63118253949069e-05
2988.28125	1.47590960625844e-05	2.07511741777443e-05	4.85101589664375e-06
2991.2109375	3.51877886920274e-06	3.90771322500537e-06	1.87852414784965e-05
2994.140625	5.58007783043564e-06	5.23092610336374e-06	9.02554363212537e-06
2997.0703125	4.57655663787249e-05	6.88498307877289e-05	2.86591357651248e-05
3000	2.00979822989662e-06	5.1151833576376e-06	1.59435987831459e-06
3002.9296875	1.07892008260839e-05	5.49892932030012e-06	2.87256581223132e-05
3005.859375	7.13660126285556e-05	7.42124896474393e-05	7.38902280223114e-05
3008.7890625	6.47584435570824e-06	2.63271260078912e-06	4.81625545324948e-07
3011.71875	1.93962910279466e-05	1.60351357835892e-05	1.30213158442126e-05
3014.6484375	2.00434832189181e-05	3.51706702065909e-05	1.67078621148501e-05
3017.578125	1.39448127101971e-05	6.40227041649689e-06	9.65735936500994e-06
3020.5078125	1.42589464464463e-05	6.53730570033894e-06	1.35765926955484e-05
3023.4375	7.90143456134606e-07	8.83884157210594e-08	9.48514178918451e-06
3026.3671875	1.11699268252807e-06	3.00768773440519e-06	2.41626722854982e-06
3029.296875	2.8340453335984e-06	5.04244956570328e-06	8.41839386051905e-06
3032.2265625	2.88745018124529e-05	2.90349191443267e-05	3.89882255890825e-05
3035.15625	1.12053347735511e-05	1.3988831381959e-05	7.65807397205651e-06
3038.0859375	1.49216716785675e-05	1.71136037069154e-05	7.27671630190892e-06
3041.015625	5.67031166589108e-05	6.65539498779435e-05	0.000108636541773042
3043.9453125	5.56051893281882e-06	9.56687295176672e-06	1.43854356117367e-05
3046.875	3.76748865273473e-05	4.78985056691759e-05	5.10290887635578e-05
3049.8046875	2.47903809707027e-05	3.88572466134371e-05	5.26849273286124e-05
3052.734375	7.10205336072137e-06	3.70601561290374e-06	4.33461996282623e-07
3055.6640625	3.70034820012566e-05	5.36164561597348e-05	4.92521108074523e-05
3058.59375	4.15116334249506e-05	4.76477249936803e-05	5.68608233042316e-05
3061.5234375	1.0631443874613e-05	1.55930004866302e-05	1.69766614223888e-05
3064.453125	1.52168667100938e-05	1.33745218557218e-05	2.75060026597465e-05
3067.3828125	2.97859470520156e-05	3.43895406403872e-05	8.30568351541758e-06
3070.3125	2.89263987214949e-05	4.56844653586071e-05	1.66870163330861e-05
3073.2421875	2.77999489720427e-05	1.63097645750112e-05	5.2503666128887e-05
3076.171875	4.15539285390959e-05	3.49257313629133e-05	4.88089182426336e-05
3079.1015625	4.7525194202317e-05	3.90081074828003e-05	2.99046617456365e-05
3082.03125	3.82511077106364e-06	8.48981454333292e-06	6.65860374598467e-06
3084.9609375	1.16670513989592e-05	1.1491649595516e-05	2.10808028720466e-06
3087.890625	1.3059832731411e-06	3.20416337341337e-06	2.44636430645721e-05
3090.8203125	4.66575266822499e-05	3.68928276616796e-05	6.54779154026918e-05
3093.75	3.6847600213344e-06	8.66484468261604e-06	1.48012459246644e-05
3096.6796875	4.02931057948964e-06	5.51608344658522e-06	7.31681252103054e-07
3099.609375	1.10239723585804e-06	2.86086140564482e-07	1.50596709461631e-06
3102.5390625	1.0537809389061e-05	1.73007312591388e-06	1.47799155924556e-05
3105.46875	1.77250648147843e-05	1.95169256155287e-05	1.0427320980112e-05
3108.3984375	3.18705281036504e-05	1.70081209983623e-05	3.41688371998973e-05
3111.328125	3.98635567563519e-05	3.06911577225934e-05	6.98079946752829e-05
3114.2578125	7.02666023212973e-06	2.19859686738745e-05	8.50668197557163e-06
3117.1875	3.19992383995698e-05	2.85691278978128e-05	5.12605925382158e-05
3120.1171875	5.40697594119955e-05	8.15714088978246e-05	5.19109990503041e-05
3123.046875	8.87287503132144e-05	8.95306537588687e-05	9.90362708673842e-05
3125.9765625	2.78744719891479e-05	3.40179463449704e-05	4.42719788151409e-05
3128.90625	2.2133667565653e-05	4.69701429429486e-05	4.39510037352923e-05
3131.8359375	4.42144682272135e-07	1.34181385024358e-06	1.20769558655014e-06
3134.765625	7.33759574582519e-06	1.23458200522002e-05	4.4930274453486e-05
3137.6953125	8.15265242631278e-06	1.69263525439221e-05	3.17540114418705e-05
3140.625	4.0628894373041e-05	5.65248416340625e-05	4.40304065046281e-05
3143.5546875	9.2101235938339e-07	1.36633022622165e-06	5.03892205101279e-06
3146.484375	2.86568630699677e-05	4.72520258322126e-05	4.8049464170529e-05
3149.4140625	3.13118946347946e-06	6.63621073527929e-06	2.04920397290313e-05
3152.34375	6.55122127152719e-06	9.01690746953537e-07	4.89031658626173e-06
3155.2734375	7.66097317200962e-06	8.28168020969729e-07	6.39050725518722e-06
3158.203125	7.88190004385671e-07	5.9704123036977e-06	8.93234996905151e-06
3161.1328125	2.46315320033061e-05	2.8143880531276e-05	2.41475790461215e-05
3164.0625	2.46428644190802e-06	6.90473008202096e-06	5.55352227811953e-06
3166.9921875	6.78395587096657e-07	1.21752256887605e-06	1.37073538670704e-06
3169.921875	3.20483054120614e-06	9.11851484078278e-06	3.34110025155115e-06
3172.8515625	1.97068741446458e-06	4.57422105703313e-08	4.12627454808157e-06
3175.78125	1.84708920130866e-05	7.06554415661377e-06	1.66878597018747e-05
3178.7109375	2.7722732932393e-05	7.59281907759425e-05	3.02477093320187e-05
3181.640625	5.10017787770342e-06	8.6990128348447e-06	9.62700266226596e-06
3184.5703125	4.78131255039023e-06	1.24307397331199e-06	1.47431878778264e-06
3187.5	3.33500503116784e-05	2.74266673686294e-05	3.61758441471735e-05
3190.4296875	3.60477293010337e-05	3.55096891888399e-05	5.44735067072338e-05
3193.359375	2.12973678170175e-05	3.94889509313947e-05	1.00643675532261e-05
3196.2890625	3.29238933433212e-05	2.87874513897806e-05	5.76545236677642e-05
3199.21875	7.29890931717568e-06	1.96691000916275e-05	1.10499660378833e-05
3202.1484375	2.27998142051758e-05	2.8616945631946e-05	4.2400956458219e-05
3205.078125	1.28627935833319e-05	1.66784236528355e-05	3.9329499310991e-05
3208.0078125	2.6994500393824e-05	1.73087567498193e-05	4.14584892136032e-05
3210.9375	7.97117298090335e-05	7.73330551229643e-05	0.000121214570756533
3213.8671875	1.05549824027689e-05	1.47745325995758e-05	5.34634776326653e-06
3216.796875	2.14813189397229e-05	2.57952212543512e-05	3.70997123237402e-05
3219.7265625	7.64838416012252e-06	7.25294362517444e-06	3.36973184903803e-06
3222.65625	1.04211623149761e-05	1.24873990354769e-05	5.63154291738963e-06
3225.5859375	2.05828215168049e-05	2.36512809823674e-05	1.66282515751151e-05
3228.515625	2.84429357934935e-05	3.27493287443277e-05	4.73150626382596e-05
3231.4453125	1.01059122033048e-05	2.24496481439774e-05	1.42956141879278e-05
3234.375	1.17548244179627e-05	8.61849559948644e-06	9.52991056755763e-06
3237.3046875	1.57552751920044e-05	6.83996382027528e-06	3.68896436989631e-05
3240.234375	7.22558250110598e-06	4.39399847345339e-06	6.41860726244783e-06
3243.1640625	1.37970453359332e-05	2.22754016659623e-05	2.99958185122608e-05
3246.09375	3.93499455950872e-06	1.3754690792648e-06	1.68201971800904e-05
3249.0234375	1.52456708745224e-05	6.67391380194072e-06	2.94245168108983e-05
3251.953125	9.02927507370018e-07	4.18582016788661e-06	1.32482598221322e-07
3254.8828125	2.52141205712853e-05	3.30263664160982e-05	2.61108431397082e-05
3257.8125	2.82062848858086e-06	5.03988556512113e-06	1.12052828763927e-06
3260.7421875	3.38527542765085e-06	2.55375689192179e-06	2.45007543054445e-06
3263.671875	2.65338845867489e-06	5.61012632709996e-06	1.70750483058613e-05
3266.6015625	4.04195722585861e-06	9.44144579886096e-06	5.05008990658434e-06
3269.53125	4.46848429247928e-05	3.89214212756253e-05	4.2059597969251e-05
3272.4609375	4.1440240670331e-05	2.62648703661231e-05	3.75323123439201e-05
3275.390625	3.0672964065862e-05	2.90274721137736e-05	3.93075235085536e-05
3278.3203125	5.02276627120712e-05	5.9509979093417e-05	7.84697364288849e-05
3281.25	2.18575759711303e-06	4.22409733091242e-06	3.90475477343941e-06
3284.1796875	3.45111343517277e-05	2.6887886008256e-05	7.09081186361684e-05
3287.109375	2.93091329114094e-05	2.3173217626369e-05	4.81236906457952e-05
3290.0390625	8.4389440195906e-07	1.83681664697946e-06	1.0691264452475e-07
3292.96875	2.83377844640645e-05	4.56507872719466e-05	3.53193102048502e-05
3295.8984375	6.25398284118289e-06	6.2519339555876e-06	1.77987830473091e-07
3298.828125	9.55845085359142e-06	7.89872538972199e-06	2.52644696259965e-05
3301.7578125	6.89894152789335e-06	5.87676874200151e-06	4.16458442525373e-06
3304.6875	4.49965273477201e-06	2.92131925395198e-06	7.57013087593428e-06
3307.6171875	4.8592735607244e-06	3.21266257372415e-09	4.91804549596752e-06
3310.546875	1.39625098959622e-07	2.6048484907733e-06	1.04790147983354e-05
3313.4765625	5.69239104714755e-06	5.07020498738221e-06	1.59418034227555e-05
3316.40625	1.08282059360223e-05	1.08292584018693e-05	2.75085370342825e-05
3319.3359375	1.4554108462644e-05	1.91939271337534e-05	1.2138876732471e-05
3322.265625	1.50039090923433e-05	1.84375839395479e-05	6.33569728753578e-06
3325.1953125	2.74686358870961e-05	2.4690073075583e-05	2.38188088668702e-05
3328.125	1.03613332110414e-05	1.47291214417927e-05	2.15076344580819e-05
3331.0546875	8.31011892418088e-05	7.02728609019453e-05	8.09733110824565e-05
3333.984375	5.49770084431041e-05	7.19495894015282e-05	3.54452502322813e-05
3336.9140625	1.55499064080991e-05	1.99523332347435e-05	2.26366401540011e-05
3339.84375	4.88974891294067e-05	3.76684138956434e-05	4.38514892704858e-05
3342.7734375	2.34432718760517e-05	1.95566369014926e-05	4.09919361614589e-05
3345.703125	1.82352326606767e-05	1.91888228272329e-05	2.15947790713857e-05
3348.6328125	1.81468439746884e-05	1.62897827740215e-05	2.0128418488099e-05
3351.5625	5.93790141400977e-06	1.09042366409965e-05	1.48092579970065e-05
3354.4921875	1.70854244975027e-05	2.23451623945262e-05	3.06437537581361e-05
3357.421875	4.12278475102498e-05	4.23604443743661e-05	5.2136052195488e-05
3360.3515625	6.47774539280399e-05	4.26096722073999e-05	5.74102913071141e-05
3363.28125	1.84603340952974e-05	3.1336516212408e-05	1.97595443254475e-05
3366.2109375	1.97126361597574e-05	2.69492796559069e-05	2.44605236863738e-05
3369.140625	4.05824850944779e-05	4.32976280323387e-05	3.54464536231192e-05
3372.0703125	1.42052418437183e-06	5.89413175822275e-06	5.19848397417352e-06
3375	4.73833490214963e-07	6.64714898229052e-07	7.46283122061982e-06
3377.9296875	8.61763026844578e-06	1.21794241744726e-05	1.27027268572592e-05
3380.859375	8.29630458193219e-06	3.60762179919239e-06	7.50348009694277e-06
3383.7890625	2.96542402395973e-05	2.37728286637642e-05	5.89275712472816e-05
3386.71875	7.28012450833891e-06	4.82541319323187e-06	7.84311821661685e-06
3389.6484375	4.6392659301928e-06	1.53277469114769e-05	4.96317720304982e-06
3392.578125	1.30176042261387e-06	4.00515456293941e-06	1.2309269983906e-05
3395.5078125	9.17610466066933e-06	2.12272811371338e-05	1.21430554406015e-05
3398.4375	4.39811269992656e-06	4.63414674914671e-06	3.21681357593639e-06
3401.3671875	4.52487853682675e-06	1.08199492071425e-06	1.01489745886441e-06
3404.296875	4.78620891407812e-05	4.31026095795697e-05	5.31309956583542e-05
3407.2265625	8.1948538672361e-07	8.66122214390019e-08	6.65552621568855e-06
3410.15625	1.86879368167125e-06	3.39126770569794e-06	6.138961588754e-06
3413.0859375	1.35073254681868e-05	6.59517482817362e-06	1.53848966504673e-05
3416.015625	2.2463807523991e-05	2.27050904419298e-05	1.73616626728842e-05
3418.9453125	8.49677872622575e-05	6.75913369946539e-05	9.3583773602757e-05
3421.875	1.01149901834887e-05	2.15397584465803e-05	1.29472031227639e-05
3424.8046875	1.91187540676952e-05	9.42160083618276e-06	1.49349255079303e-05
3427.734375	7.71280078125486e-06	1.24185708060518e-05	1.71673864944681e-05
3430.6640625	1.59535494231293e-05	1.2171035869517e-05	2.32542154578833e-05
3433.59375	2.58758653253892e-06	8.53286087990405e-07	3.48780265665953e-06
3436.5234375	4.22026339446473e-05	2.6776981354402e-05	4.76421438613662e-05
3439.453125	1.98583648919122e-05	1.18322635997116e-05	2.52252532549174e-05
3442.3828125	1.55236461617568e-05	1.55426281563253e-05	1.66933792167548e-05
3445.3125	1.4324207816195e-05	4.88793338410736e-06	6.57553981952547e-06
3448.2421875	3.46877506975949e-05	2.97440626577649e-05	8.61250408599011e-06
3451.171875	2.8426704120112e-05	3.40365441719396e-05	2.66380078088257e-05
3454.1015625	2.69358894798331e-05	2.26626339054786e-05	3.98672505537511e-05
3457.03125	1.95132972101582e-05	3.82009706474099e-05	1.79923140605297e-05
3459.9609375	1.80142969044375e-06	3.79102384585536e-06	6.00006032586256e-06
3462.890625	3.10789698202702e-05	2.19759806202578e-05	3.11714847313658e-05
3465.8203125	1.12854680537874e-05	1.61632492748435e-05	2.13546563655372e-05
3468.75	3.4985408140361e-06	2.90495106352862e-06	1.48750656314139e-06
3471.6796875	4.56448070924819e-07	1.02950280666229e-06	4.96242468272759e-06
3474.609375	3.4943633876033e-05	4.03416548366383e-05	4.77260560068741e-05
3477.5390625	8.31458030637131e-06	3.51312592183767e-06	7.26681936131936e-06
3480.46875	2.93765932717242e-05	2.91634140968232e-05	1.99567594888164e-05
3483.3984375	6.1215250790291e-06	1.44479891677396e-05	8.01797251501263e-06
3486.328125	4.23486265811621e-05	2.39094811823948e-05	3.51077519223931e-05
3489.2578125	1.16494148854432e-05	8.54390796872563e-06	1.83159182847499e-05
3492.1875	5.63905092798128e-05	5.48505764574068e-05	5.9205674351136e-05
3495.1171875	1.12363903955757e-05	5.91042743234614e-06	9.24851173313311e-06
3498.046875	2.71842051205081e-05	5.11145013384723e-05	2.93934296880813e-05
3500.9765625	2.66579045796161e-05	2.75905801696222e-05	3.079623518656e-05
3503.90625	1.33822728306758e-05	7.35536535051416e-06	2.09713151547425e-05
3506.8359375	2.73165528952835e-05	1.99155577585943e-05	1.48606017941521e-05
3509.765625	2.56068544601236e-05	2.18844610875425e-05	2.14022399648678e-05
3512.6953125	2.70014621165077e-05	3.01024186302345e-05	2.93718293957731e-05
3515.625	8.84267012115367e-06	1.08420419457715e-05	5.03419380107344e-06
3518.5546875	1.55011239771259e-05	1.86533898882316e-05	1.05797067050246e-05
3521.484375	3.10674520342066e-06	8.53055465638586e-06	7.08426601010118e-06
3524.4140625	8.74044895488407e-06	1.64804581047383e-05	1.58740726367841e-05
3527.34375	2.68010598658553e-05	5.34102260769494e-05	2.31034582777397e-05
3530.2734375	1.7149647879397e-05	2.1493877586371e-05	1.66941755979182e-05
3533.203125	1.34210518200535e-05	9.1050297052293e-06	3.85474737941318e-05
3536.1328125	3.26769773438261e-06	7.64638890690417e-06	3.90403988463118e-06
3539.0625	2.05377718668162e-05	1.72042280643719e-05	2.99705942749668e-05
3541.9921875	1.91978889341074e-05	2.78399394390717e-05	6.17308538142008e-05
3544.921875	2.44063260297937e-05	3.49198136089762e-05	8.29687487112856e-06
3547.8515625	5.63861101600989e-05	3.06115944308123e-05	4.17664691517033e-05
3550.78125	1.11035351971809e-05	1.67400457681965e-05	2.24417387390367e-05
3553.7109375	3.06090228668656e-05	3.56800656052774e-05	5.93617230180288e-05
3556.640625	1.8265605468108e-06	1.24981287961133e-06	2.28147955975728e-06
3559.5703125	9.58427298306924e-06	1.17606645582906e-05	1.4716848595664e-05
3562.5	6.39792933401716e-06	2.11456339813142e-05	1.14729184982305e-07
3565.4296875	9.7524177203951e-06	1.97870663562627e-05	1.50834471766887e-05
3568.359375	5.31429310188164e-06	3.1856545429585e-07	1.47959141965139e-05
3571.2890625	1.4932428757791e-05	3.75301477638302e-05	5.61790718875357e-06
3574.21875	7.9525989226349e-06	1.8628228646086e-05	1.44418817372496e-05
3577.1484375	2.59016661340121e-05	1.39540621274304e-05	2.6674312372509e-05
3580.078125	2.8686860705423e-05	3.71913642338051e-05	4.37532236516274e-05
3583.0078125	2.14217980964585e-05	2.1746073415829e-05	7.49116459895299e-06
3585.9375	4.2863511648336e-05	7.02703764760713e-05	4.86962775924528e-05
3588.8671875	1.93365741659966e-05	1.8503142735653e-05	7.31535425722474e-06
3591.796875	1.41127015355823e-05	1.31331145827156e-05	9.440169748921e-06
3594.7265625	3.19990318284063e-06	9.05743878576132e-06	8.91462253377973e-06
3597.65625	4.52470337661254e-06	6.44578177679557e-06	1.77798554540192e-05
3600.5859375	5.57294716367425e-06	5.20852883392981e-06	6.04707921276854e-06
3603.515625	9.80491895388735e-06	5.77446177155236e-06	8.60759825984755e-06
3606.4453125	1.58433891761112e-05	1.38767506285343e-05	1.25566467676264e-05
3609.375	7.45719371798919e-06	1.44358116325553e-05	6.98698546758448e-07
3612.3046875	4.10389316254138e-05	5.96190752497275e-05	5.30277125029253e-05
3615.234375	2.31423034637312e-05	1.02476758345145e-05	3.17021436097579e-05
3618.1640625	1.54671513305971e-05	1.92604571076256e-05	5.41448582970138e-06
3621.09375	4.71255651313196e-06	4.7268576767155e-06	1.45376764937573e-05
3624.0234375	2.87750516467127e-05	2.09589129297746e-05	3.44161562338805e-05
3626.953125	1.73233851292642e-05	7.86645964913363e-06	2.14984830973881e-05
3629.8828125	4.87269665402051e-06	2.0019539464953e-05	6.18363668839202e-06
3632.8125	1.59981976107194e-05	1.22345281083663e-05	1.00286986648021e-05
3635.7421875	4.10712464746747e-06	2.43714051226351e-06	1.05856756612548e-06
3638.671875	2.55813233564843e-05	2.86679697658065e-05	1.9404040431935e-05
3641.6015625	7.46775753088879e-06	8.29224219520431e-06	7.02130578524899e-06
3644.53125	6.10554528931986e-06	6.59304379386042e-06	9.35520834283055e-06
3647.4609375	2.95339360289994e-07	3.83627271116071e-07	3.04271941452563e-07
3650.390625	9.08022382621888e-06	1.0350165150652e-05	3.29072837690833e-05
3653.3203125	1.64422075657702e-05	1.06028729124057e-05	4.68457466852231e-06
3656.25	2.40740656348154e-05	1.88594683288329e-05	1.90739417188847e-05
3659.1796875	8.5910481009427e-07	1.66768546127367e-06	7.33134848552691e-06
3662.109375	1.35253539390598e-05	8.77650555088814e-06	2.45456288257996e-05
3665.0390625	5.64421601310752e-05	2.29336890220178e-05	3.78538174425687e-05
3667.96875	0.000117915982213298	0.000145334284352787	9.667350053939e-05
3670.8984375	8.03022621866894e-05	0.000119502626253729	8.09780521862781e-05
3673.828125	0.000148270092943922	0.000192631327105207	0.000166851117629288
3676.7578125	0.000100657143914775	0.000117356064189774	9.87461993358704e-05
3679.6875	9.05315952709899e-05	7.76978338809833e-05	6.19551083574475e-05
3682.6171875	4.52746986576623e-05	4.01217425754269e-05	5.25706481036034e-05
3685.546875	6.0142965606725e-05	3.94705641953968e-05	4.28680020337919e-05
3688.4765625	1.71872323112199e-05	2.30150607852819e-05	6.8602834072809e-05
3691.40625	3.15600654607883e-05	3.68313876493212e-05	5.64775882043558e-05
3694.3359375	3.25197156106999e-08	2.49754390834112e-06	2.45644753655132e-06
3697.265625	1.75881685016694e-05	2.0543421125477e-05	3.92188136262556e-05
3700.1953125	1.93858872976217e-05	1.90364104190554e-05	2.72377530221764e-05
3703.125	1.15473310465092e-05	5.89646129844372e-06	2.32631023984556e-05
3706.0546875	2.9030847270721e-05	4.08986408132796e-05	3.56322944750919e-05
3708.984375	3.61694651781786e-05	3.66767688517828e-05	3.34284373968245e-05
3711.9140625	1.97331757040892e-05	1.49694830808844e-05	4.5896890745298e-06
3714.84375	1.4508623370353e-05	2.5221383158863e-05	1.11811525992126e-05
3717.7734375	3.09805604756497e-05	1.97898628847631e-05	3.73240988942449e-05
3720.703125	1.6333608254989e-05	2.58162332182827e-05	2.98644927040062e-05
3723.6328125	2.36554224138115e-05	2.73427879083199e-05	4.14065294535244e-05
3726.5625	1.36621336620288e-05	2.02557497356816e-05	1.72198347400399e-05
3729.4921875	1.91259929145582e-05	1.93237775350273e-05	2.05520190071097e-05
3732.421875	1.87851300101964e-05	1.00551669777181e-05	3.04900284701275e-05
3735.3515625	2.05364331926504e-05	1.7887984001867e-05	4.43796538634049e-05
3738.28125	3.39614286570961e-07	5.82561630121017e-06	1.05854200058729e-05
3741.2109375	1.36223982680976e-05	1.0411641631165e-05	1.30780551443714e-05
3744.140625	2.15347294017655e-05	1.37448279441795e-05	3.1998199196713e-05
3747.0703125	3.2203301378499e-05	4.33165119072452e-05	9.85491107108611e-06
3750	8.49748139051693e-05	0.000132666440086525	4.23191036183751e-05
3752.9296875	1.41211416252792e-05	6.17781923165245e-06	1.95749359718391e-05
3755.859375	2.41304026447156e-05	1.64005293625417e-05	2.47475071266267e-05
3758.7890625	2.89134907504868e-05	1.79055301552003e-05	3.35500327413361e-05
3761.71875	6.4628433718662e-06	1.22139473397474e-06	1.55623713802217e-05
3764.6484375	3.64164811453263e-05	2.84358601002664e-05	2.62676068090882e-05
3767.578125	3.59795250198965e-05	2.78978170284564e-05	1.34735724530355e-05
3770.5078125	1.78920692652716e-07	4.3184067717269e-06	1.38728007675686e-06
3773.4375	5.50054504893622e-05	7.28421785658156e-05	6.91798573047454e-05
3776.3671875	1.62526338015371e-05	6.11557222423757e-06	3.74360147576938e-06
3779.296875	1.91022239813897e-05	1.61422371913472e-05	1.61538820653113e-05
3782.2265625	1.78898269085205e-05	1.94304370491332e-05	2.22446629697365e-05
3785.15625	2.51750248096099e-05	4.08622301137768e-05	2.31224728385913e-05
3788.0859375	3.50241305432637e-05	4.62225396996309e-05	5.12874475005495e-05
3791.015625	1.53819385174426e-06	1.02226363262901e-06	8.40979226050445e-07
3793.9453125	1.04703485952504e-05	1.49988407138909e-05	1.21239547389037e-05
3796.875	2.561749457329e-05	1.54274983392e-05	1.81293604543265e-05
3799.8046875	1.15061713342051e-05	1.23307925268553e-05	1.63558135474201e-06
3802.734375	4.69057117171223e-05	4.20551884474281e-05	3.59842458042843e-05
3805.6640625	6.50923585735149e-06	6.35847788144181e-06	1.95449056745296e-05
3808.59375	2.34453062983818e-05	1.06875751214704e-05	1.13223628953885e-05
3811.5234375	2.68432904947416e-06	8.35941877855367e-06	8.81191258024674e-06
3814.453125	4.89772107459752e-05	5.14761019466613e-05	2.92233174048287e-05
3817.3828125	1.11237355730919e-06	2.78688967338179e-06	1.42620972320566e-06
3820.3125	4.20935292129698e-06	2.79271635996526e-06	2.14605344750288e-05
3823.2421875	6.99193387194556e-07	7.19112990079434e-08	2.7880936509287e-07
3826.171875	5.70389600740636e-05	5.59236625970382e-05	8.11144499969553e-05
3829.1015625	4.65908013862952e-05	8.03159995438492e-05	8.08399651765112e-05
3832.03125	5.29072057536776e-05	5.65390715580715e-05	2.55512020256672e-05
3834.9609375	3.72053710278328e-05	4.78010051551863e-05	3.73924633754853e-05
3837.890625	2.99089107737669e-06	3.65919726351093e-07	9.15673522986622e-06
3840.8203125	2.52793519423381e-05	1.70836624696827e-05	3.56825082090172e-05
3843.75	3.40272719695573e-05	3.20406934223975e-05	3.96301386725001e-05
3846.6796875	3.56987773469121e-05	4.72587615972278e-05	2.99830808493771e-05
3849.609375	4.17032580580835e-05	3.20685403023086e-05	4.92251490055057e-05
3852.5390625	6.37038394284825e-06	6.94154562455465e-06	1.42296205104172e-05
3855.46875	1.60639139504333e-05	4.12772758633615e-05	9.20152988867432e-06
3858.3984375	6.9864902996809e-05	6.41198207570497e-05	5.9627423407397e-05
3861.328125	4.58717875576619e-06	1.14554613803276e-05	1.28661366199484e-05
3864.2578125	8.30043229701785e-06	6.39040653768712e-06	7.76052187046881e-06
3867.1875	1.53103965708041e-05	2.83859242478925e-05	1.97067153139806e-05
3870.1171875	6.82957412982611e-06	3.12167077560218e-06	8.70693073745825e-06
3873.046875	6.07675402640255e-05	6.99309851581132e-05	8.63618386501298e-05
3875.9765625	3.26168777864765e-06	2.65090322137202e-07	4.77541134057474e-06
3878.90625	7.44434148607512e-06	5.61405837663814e-06	4.15507691287766e-08
3881.8359375	6.39331614582649e-06	1.09886491932661e-05	1.15452290014864e-05
3884.765625	1.9043226677669e-05	1.84826570113467e-05	7.44054055952065e-06
3887.6953125	2.47507885918674e-05	2.95349964267305e-05	2.13518234237279e-05
3890.625	5.98869966189993e-05	9.88296227990245e-05	4.20393296480126e-05
3893.5546875	4.09966564469821e-05	4.6967052568528e-05	4.28430470070839e-05
3896.484375	1.23484864216969e-06	1.88698905518976e-06	9.54052963878462e-07
3899.4140625	7.69652927180753e-05	8.09715941509123e-05	8.84791945311199e-05
3902.34375	1.41230438254738e-06	4.10473880322784e-07	5.75715048129823e-06
3905.2734375	5.68721704238785e-05	6.23166697834027e-05	4.91417669021218e-05
3908.203125	4.56912592725325e-05	2.79661089501836e-05	4.71645945695089e-05
3911.1328125	1.71989661598548e-07	4.98126791567771e-06	4.9000828197772e-06
3914.0625	3.62629799343909e-06	4.41960547272772e-06	4.21175995437079e-06
3916.9921875	1.4926079542255e-05	4.89465249522226e-06	3.26416792214074e-05
3919.921875	2.77897968935712e-06	3.00726982181256e-06	3.98734075786895e-07
3922.8515625	1.9356115782747e-05	2.78654882857521e-05	1.37098843178083e-05
3925.78125	1.43020908089671e-06	3.13856490367349e-06	7.73613267675973e-06
3928.7109375	4.40189638565001e-05	3.46026235908308e-05	5.59741893054288e-05
3931.640625	5.87317656937142e-05	6.05271731791141e-05	3.87861535252617e-05
3934.5703125	4.25671039663424e-06	1.05022833858983e-05	5.74311483582766e-06
3937.5	6.13578552876142e-05	6.25873793854177e-05	8.45198639877257e-05
3940.4296875	1.05922436113523e-05	1.93926152803922e-05	4.49095127093727e-05
3943.359375	5.43453153590763e-06	9.20187401753929e-06	8.75226053350353e-07
3946.2890625	2.91957585161249e-05	3.50746935688579e-05	5.17860247227081e-05
3949.21875	1.33297950374045e-06	5.06656430437578e-06	8.39550672554079e-07
3952.1484375	2.73293111966822e-05	2.91282389139116e-05	2.19954838472385e-05
3955.078125	1.99720807537708e-05	2.70909860717013e-05	4.87853475607821e-06
3958.0078125	1.74113528405887e-05	5.17018803932711e-06	3.63760140964339e-05
3960.9375	1.46176940666821e-06	1.63932184138102e-06	1.30295610507465e-06
3963.8671875	1.2867976710484e-05	2.78447404018615e-05	3.10871488895976e-06
3966.796875	5.40973700422927e-05	0.000100690043201673	5.40798926185688e-05
3969.7265625	6.97869293690269e-05	4.97657163419593e-05	0.000104812534980651
3972.65625	1.62187057430311e-05	1.56236081106496e-05	1.60834762645735e-05
3975.5859375	1.95901864524463e-05	7.77506797695943e-06	2.20620272111458e-05
3978.515625	6.37222999502517e-06	1.71205923311428e-05	3.56264522335364e-05
3981.4453125	2.63251507079665e-05	2.37949013027282e-05	2.50682382063979e-05
3984.375	6.09459886975159e-06	9.08933244891743e-06	5.60913809158561e-06
3987.3046875	4.47728140946027e-05	4.41568272335413e-05	2.00106125850292e-05
3990.234375	1.67020132318975e-05	1.95410746714028e-05	2.32681682555503e-05
3993.1640625	1.85362255057441e-05	2.85002929374732e-05	2.93325794618202e-05
3996.09375	1.67278138151986e-05	1.31345637072713e-05	3.43326459398193e-05
3999.0234375	5.16383173930833e-05	6.4697135932875e-05	4.17920264303211e-05
4001.953125	2.1584279162015e-05	1.81787880058173e-05	1.82828859498624e-05
4004.8828125	6.09694814850074e-05	8.66127505225058e-05	6.22498769725613e-05
4007.8125	5.37673978996609e-05	3.37019700715405e-05	7.33708301673622e-05
4010.7421875	3.95393463642253e-05	4.28418570976382e-05	1.85638687078624e-05
4013.671875	6.2905972450075e-05	4.11520222083595e-05	8.07564742288187e-05
4016.6015625	8.52808429221027e-06	1.60274338538868e-05	5.73372895566286e-06
4019.53125	1.22484538453956e-06	1.01604893144655e-06	2.15306483183736e-08
4022.4609375	1.35281124634157e-05	1.41620779289097e-05	1.29846406731094e-05
4025.390625	3.59971206820415e-05	4.152149040228e-05	2.85265281727424e-05
4028.3203125	2.87386435377995e-05	3.27466259226914e-05	5.73823905457129e-05
4031.25	3.02270876443608e-05	3.96483863576265e-05	2.53056523841486e-05
4034.1796875	2.03130761149795e-06	1.19589238206381e-05	1.12382953335858e-06
4037.109375	1.92268041436247e-05	8.44466997748794e-06	2.66119497720959e-05
4040.0390625	3.41423255149358e-07	5.96248437070609e-07	9.86068979489088e-07
4042.96875	1.66666563564239e-05	1.13067303560176e-05	6.86821253407482e-06
4045.8984375	1.73711211265243e-05	8.49781624563279e-06	2.27016644303852e-05
4048.828125	4.50099071554132e-05	5.10032622961609e-05	3.84407780421313e-05
4051.7578125	7.09044427438249e-05	6.24973271573799e-05	9.92549112642111e-05
4054.6875	1.90464067674508e-06	2.59562298459934e-06	8.12572758175031e-07
4057.6171875	1.22640256834069e-05	2.0745252088972e-05	1.06952012213118e-05
4060.546875	2.25221115614072e-05	2.65680716357557e-05	1.64627571853137e-05
4063.4765625	7.23743616369246e-05	5.89776236521307e-05	6.37011546803338e-05
4066.40625	1.13422289809993e-05	1.85554118530763e-05	8.71489210294934e-06
4069.3359375	9.36510518981568e-06	1.60940085767182e-05	5.64673982165359e-06
4072.265625	6.78084771152113e-06	9.91516976161521e-06	1.68608068831406e-05
4075.1953125	3.18101669280515e-05	2.1468602083399e-05	3.66845530268239e-05
4078.125	4.30526763011077e-05	5.24850142563389e-05	8.73323933749793e-05
4081.0546875	3.43048057061776e-05	5.1296425868885e-05	2.96940543606678e-05
4083.984375	5.99549093890177e-06	7.64692665255471e-06	1.5620974280494e-05
4086.9140625	2.08050965904819e-05	1.44085196396298e-05	2.15290878144093e-05
4089.84375	4.30590083897317e-06	1.16302842314232e-05	6.6106902166825e-06
4092.7734375	4.8920495582637e-05	3.52450856865942e-05	2.65967440791993e-05
4095.703125	1.33875844296567e-06	1.14968200750373e-06	3.89873776240536e-06
4098.6328125	2.27115264882556e-05	2.46426393871813e-05	3.7015138081411e-05
4101.5625	6.27663841393957e-06	8.66044183978788e-06	1.77884572795943e-06
4104.4921875	5.34058328247654e-06	3.70816968353046e-06	1.02057448739802e-05
4107.421875	3.1639861765007e-05	2.48208442194631e-05	4.79735098972877e-05
4110.3515625	4.67498297081988e-05	4.88405289459156e-05	1.9908103516384e-05
4113.28125	9.09481358113696e-06	6.42790012991377e-06	8.72067894130633e-06
4116.2109375	3.50611508945886e-05	8.23241909191962e-05	6.21687389774376e-06
4119.140625	6.52014692307616e-05	8.27028210298996e-05	5.58743772699973e-05
4122.0703125	0.000102765473190764	0.00011896586968919	0.000115966619926543
4125	3.11028406666138e-05	2.93834204543394e-05	1.37947678950463e-05
4127.9296875	1.35073960758251e-05	1.54690277288549e-05	1.34326491484915e-05
4130.859375	0.000100352075820041	0.000112897251611239	6.16484614921312e-05
4133.7890625	0.000190781219160206	0.000198755552922307	0.000182700679443822
4136.71875	0.000108526223443193	0.000108873369401572	3.90841046441009e-05
4139.6484375	0.000126263273036969	0.000169119973891144	0.000168722584215016
4142.578125	2.71546520215567e-05	3.86364952657428e-05	2.59307498844588e-05
4145.5078125	7.47843057854538e-06	1.87914591785672e-05	7.8764233002561e-06
4148.4375	2.9838381207689e-05	2.75576975884793e-05	2.03298259462831e-05
4151.3671875	8.10249550877042e-06	3.0559748349247e-06	8.55967102595149e-06
4154.296875	6.08344608788769e-06	1.26385165622206e-05	3.18883392740357e-06
4157.2265625	2.66717690701496e-05	5.84451738366031e-05	8.862133341588e-06
4160.15625	1.50831330418287e-05	1.30547024744499e-05	1.83581443145985e-05
4163.0859375	4.88300029670062e-05	5.77437602249501e-05	4.35787125279951e-05
4166.015625	3.0613092213065e-05	1.98700128491088e-05	5.85864660048809e-05
4168.9453125	1.84962660455185e-06	7.03671653548617e-06	4.42616250577704e-06
4171.875	6.4368171294966e-06	2.18818143362879e-06	2.28396073436552e-05
4174.8046875	1.17722828926213e-05	1.13415564800231e-05	2.43257545717413e-05
4177.734375	1.43391811286708e-06	3.0326050003087e-08	1.01955624011486e-05
4180.6640625	4.64073814534581e-05	4.08689243381202e-05	5.28586379222122e-05
4183.59375	2.4319760637172e-05	2.25604310864298e-05	2.52464397665947e-05
4186.5234375	1.84978036539945e-05	2.32559387424979e-05	1.84736338189083e-05
4189.453125	1.52263510188497e-05	1.55287590868451e-05	1.53170794755669e-05
4192.3828125	2.47843393810287e-05	2.65683670575584e-05	2.65073316520197e-05
4195.3125	2.67258620505954e-05	5.94399668651528e-05	2.18009184871802e-05
4198.2421875	6.77924402246284e-05	7.25527244286613e-05	9.27098890836157e-05
4201.171875	2.49576240244857e-06	1.72290304120879e-06	1.17350218079688e-07
4204.1015625	5.20822678171887e-06	2.5490976810173e-06	4.07633396327155e-06
4207.03125	2.32219646130364e-05	2.71758034161359e-05	1.99556191828637e-05
4209.9609375	4.8952276424948e-06	6.98044912148446e-06	2.27756103941406e-05
4212.890625	1.25364026971017e-05	2.97887643155748e-05	2.59513785504126e-05
4215.8203125	2.90729260402974e-05	2.0914073483914e-05	7.52830305954643e-05
4218.75	9.29919543941727e-05	7.21370805693351e-05	0.000101673677620595
4221.6796875	4.22843058380294e-05	4.08252788611477e-05	6.08984905499219e-05
4224.609375	3.76162019805054e-05	2.61911333953536e-05	5.67761669146797e-05
4227.5390625	3.10734454929616e-05	3.58656331259773e-05	4.60151959839881e-05
4230.46875	2.23410813714349e-05	2.53352523227199e-05	4.16248063142569e-05
4233.3984375	4.86060004042487e-06	3.51373992204821e-06	1.54738045205382e-05
4236.328125	1.56969995285184e-06	2.0410236902643e-06	2.39799904987815e-06
4239.2578125	1.06590462612739e-05	1.42850981074699e-05	1.19974803978115e-05
4242.1875	3.30108484548817e-06	1.61040783141209e-05	3.52523232382471e-07
4245.1171875	1.5594064977343e-06	2.13912897229788e-06	4.26737048906114e-06
4248.046875	8.52039817823721e-06	1.13652761438144e-05	1.47896726874434e-05
4250.9765625	2.81185045949711e-05	1.3244171884511e-05	6.71036257326653e-06
4253.90625	1.24093206169064e-05	1.49107375916386e-05	2.33260500428661e-05
4256.8359375	5.62516798965999e-06	1.04839935341654e-05	2.23651305286624e-05
4259.765625	7.14146869171844e-05	6.70301808645165e-05	5.64355051593163e-05
4262.6953125	9.73063988474309e-06	1.74696845394128e-05	1.26668407742363e-05
4265.625	2.69908768974541e-05	3.38697931432652e-05	3.85053158173849e-05
4268.5546875	7.5984111207671e-05	4.73796645012571e-05	9.6027521697041e-05
4271.484375	1.65270293599625e-05	1.27126635645661e-05	2.75742608519261e-05
4274.4140625	5.46611484251677e-05	4.16867975125923e-05	5.09299923338067e-05
4277.34375	6.45846502646443e-05	7.97827347139204e-05	6.76055540842534e-05
4280.2734375	1.11479750209328e-05	2.67458494421951e-05	1.8834168769936e-05
4283.203125	2.3674762171097e-05	2.9234264206044e-05	1.51170630245383e-05
4286.1328125	3.30665174576069e-05	4.91755057931366e-05	2.07656904883146e-05
4289.0625	1.36591078733903e-05	5.62357412918048e-06	6.50184357127133e-06
4291.9921875	8.65622032204205e-06	9.65412229641972e-06	1.47121216465493e-05
4294.921875	7.85175537158415e-05	5.05366076133691e-05	7.55930313563102e-05
4297.8515625	8.226490826575e-06	1.80823951366995e-05	1.24821023379168e-06
4300.78125	2.40640948974433e-05	1.77354870628196e-05	3.8280311801002e-05
4303.7109375	8.89677671715927e-06	1.14250793283344e-05	8.15909640907372e-06
4306.640625	2.79242617066302e-05	3.3560361922612e-05	1.16366934836294e-05
4309.5703125	2.65189662162242e-05	3.57049097395822e-05	3.86709367964188e-05
4312.5	8.91543823428306e-06	1.02692768267727e-05	6.06618111456296e-06
4315.4296875	3.29083073100749e-05	2.93311556806956e-05	4.16478309789719e-05
4318.359375	1.28343090736433e-05	9.77750353917742e-06	1.73759801423815e-05
4321.2890625	2.87557166551695e-06	9.68410258735095e-06	1.39671419875926e-05
4324.21875	1.14403514260708e-05	6.64150563215629e-06	4.96747442373428e-05
4327.1484375	2.44821653180324e-05	4.2177797997654e-05	1.43538085185915e-05
4330.078125	2.05118338035106e-05	2.31888092908174e-05	2.47942878993142e-05
4333.0078125	3.28357325651722e-05	2.16562762361104e-05	3.69404552264818e-05
4335.9375	3.61901919713495e-05	4.55553112628676e-05	4.50003069238681e-05
4338.8671875	8.88774906497028e-06	5.59134428797239e-06	1.41835375804591e-05
4341.796875	2.0530840092625e-05	4.98339018851611e-05	1.54283793241497e-05
4344.7265625	1.11506753299751e-05	5.41080898853866e-06	1.01290690455231e-05
4347.65625	5.79274721844999e-05	6.68259199853618e-05	2.89217392130831e-05
4350.5859375	8.3674191217264e-05	0.000106561128139559	0.000121354157751974
4353.515625	8.504197246677e-06	1.04532255016876e-06	6.72072685845804e-07
4356.4453125	9.85624387931924e-06	7.17307891720286e-06	3.03312584478506e-06
4359.375	9.37077769997367e-06	1.72674727200723e-05	1.38181552848786e-05
4362.3046875	8.76663363817254e-06	2.28893217581715e-05	4.54819441277589e-05
4365.234375	3.46956463163317e-05	4.04705661261944e-05	1.85358107203687e-05
4368.1640625	4.34168642182558e-06	1.29728254077419e-06	2.04521374378948e-06
4371.09375	0.000136950592696089	0.000144302790547378	0.000152382871127223
4374.0234375	4.73762315851204e-05	9.83919894237008e-05	3.98231174009424e-05
4376.953125	4.43899188288971e-05	3.98888870902789e-05	5.28072767517538e-05
4379.8828125	4.39257824194354e-06	1.44195795354661e-05	1.23855889482695e-06
4382.8125	2.36757144220744e-05	1.94943620352141e-05	4.91496239819559e-05
4385.7421875	4.29822157551861e-06	1.76433052213948e-05	2.05203088079615e-06
4388.671875	1.4116877854946e-05	2.1850246318575e-05	2.7540508853556e-05
4391.6015625	2.06405514313146e-05	2.09392800929024e-05	2.51159885927159e-05
4394.53125	4.83524667211579e-05	4.28961216795209e-05	6.36131420252158e-05
4397.4609375	9.15753488162194e-06	1.03086613433331e-05	5.25220961963697e-06
4400.390625	5.56976180753402e-05	5.36354668906838e-05	6.91832623072731e-05
4403.3203125	3.96831284544229e-05	4.07075009081651e-05	4.72482779592803e-05
4406.25	2.44392528733684e-06	1.4728040643588e-06	1.54132679743612e-05
4409.1796875	7.30383096088997e-05	7.99303058719329e-05	9.42445804937087e-05
4412.109375	3.780469799156e-06	6.43915036002582e-06	7.0483854681385e-06
4415.0390625	1.96847518994257e-06	8.33621396431315e-08	6.48462409276599e-06
4417.96875	9.69977241844631e-05	0.00012378442627225	0.000150317181553212
4420.8984375	8.41302445025162e-06	2.43664038103463e-06	3.31276851120726e-06
4423.828125	0.000103772201806517	0.000115680693741063	8.1553534061926e-05
4426.7578125	0.000210702040108606	0.000232209150493403	0.000181760379745657
4429.6875	3.02220427164433e-05	1.75942103913366e-05	2.71006499077061e-05
4432.6171875	1.40077556281408e-05	1.98841351890623e-05	3.21686844638027e-05
4435.546875	3.27845707702069e-06	5.43541783381619e-07	5.12911329274029e-06
4438.4765625	5.9856079410588e-05	6.50466016092921e-05	2.7671128739065e-05
4441.40625	7.39918409378043e-06	1.4038271657798e-05	2.48496094971242e-05
4444.3359375	3.86444745062024e-05	3.33863965419835e-05	3.79374840454288e-05
4447.265625	1.34180644457868e-05	7.30196206127112e-07	1.46989148651988e-05
4450.1953125	7.55702483552659e-06	1.42911827986422e-05	5.62408482537372e-06
4453.125	5.50729938855926e-06	4.41310828063989e-06	8.17012527411965e-07
4456.0546875	1.58436389761876e-05	2.06774862275744e-05	1.17075908220239e-05
4458.984375	5.95440723978817e-05	5.38172011939055e-05	7.19164569083066e-05
4461.9140625	1.46162067256022e-05	2.02901082255496e-05	2.18028144979179e-05
4464.84375	1.99470843339421e-06	3.34158087039485e-07	2.91553445742298e-06
4467.7734375	8.36361607265882e-06	3.86325728604572e-05	3.32339221761418e-06
4470.703125	1.60741708889251e-05	1.66749061402673e-05	2.21264269476026e-05
4473.6328125	2.51536510252389e-06	1.68977672958193e-06	4.58427466237988e-06
4476.5625	5.53797859346458e-05	8.53436688775067e-05	3.01064134782696e-05
4479.4921875	5.13397842744843e-05	5.04177494742672e-05	6.37489904631031e-05
4482.421875	1.01766265292017e-05	2.67801746553611e-05	1.4367119675701e-05
4485.3515625	7.05103683201409e-06	8.61651005299793e-06	6.68540983583578e-06
4488.28125	1.95796524826717e-05	2.74133412912879e-05	4.36560536773892e-05
4491.2109375	4.6145713721556e-05	5.83250348598223e-05	8.23036706164506e-05
4494.140625	1.23380892038134e-05	7.14653169251369e-06	1.23611349328825e-05
4497.0703125	8.86538697730412e-06	8.34358449819311e-06	9.98706017489871e-06
4500	3.73699020921265e-07	4.76149617337553e-06	5.38235885579764e-08
4502.9296875	0.000127918188346558	0.000132923965334983	0.000145248733581999
4505.859375	1.31066946976499e-05	2.11406594913246e-05	7.56538960461806e-06
4508.7890625	8.76210863750373e-06	7.77847343459012e-06	3.48597166759419e-05
4511.71875	2.26761461683524e-07	4.64856779833457e-06	4.07625831385089e-06
4514.6484375	4.87953305673689e-05	5.7096388841799e-05	4.95199276952131e-05
4517.578125	6.72319720330644e-05	7.14904846589679e-05	7.23184380684326e-05
4520.5078125	8.61215468705326e-05	5.72485714163938e-05	7.99850781247149e-05
4523.4375	5.9818305852132e-05	3.93681521282639e-05	9.05430434534761e-05
4526.3671875	3.97431462642237e-05	3.40994508979221e-05	3.73602702464616e-05
4529.296875	0.000167683717048022	0.000141601860566846	0.000183177687522411
4532.2265625	0.000100795419571569	0.000105709544216604	0.000123688206998687
4535.15625	2.4146914265926e-06	2.32583898706075e-06	4.84139700098083e-06
4538.0859375	1.22983577421178e-05	1.06984397321254e-05	1.43489173755575e-05
4541.015625	9.21611495878455e-05	8.09594962257804e-05	0.000145604552605556
4543.9453125	5.67609683739321e-05	3.65199114356518e-05	3.21228730755426e-05
4546.875	2.62546112570817e-06	5.88794401097263e-07	2.92047570275841e-06
4549.8046875	2.32549289976438e-05	1.64991459335634e-05	2.49416313256002e-05
4552.734375	3.76702317628777e-05	1.72260916823572e-05	3.20896424627471e-05
4555.6640625	5.74329662360157e-05	3.02815870114864e-05	4.56729562925372e-05
4558.59375	8.90001919114776e-06	1.43028883928676e-05	3.72167811566235e-06
4561.5234375	1.63530035519604e-05	2.04190377449512e-05	2.36748881359952e-05
4564.453125	7.00430484053593e-05	7.89580294829391e-05	0.000119654125405314
4567.3828125	1.87700067816392e-05	5.9151642075388e-07	2.19824146947112e-05
4570.3125	1.66900613315819e-05	1.24044504822767e-05	9.85249350890352e-06
4573.2421875	3.29314098781334e-06	1.13269189444484e-05	1.94500908822067e-06
4576.171875	3.64905971248979e-05	5.98638036399295e-05	2.504430921583e-05
4579.1015625	1.30893361012191e-05	5.20685979401613e-06	1.07912441366924e-05
4582.03125	3.12073076226359e-05	5.00621783884412e-05	4.61118015868859e-05
4584.9609375	1.58411089680796e-05	1.28984116903652e-05	1.92562532436903e-05
4587.890625	1.12488229696846e-07	3.03091771645081e-07	1.17702140589804e-06
4590.8203125	2.32286679370791e-05	3.05663462222593e-05	1.6843346814805e-05
4593.75	6.02690428860447e-05	4.69522607021419e-05	3.28797626548086e-05
4596.6796875	7.77287021374028e-05	7.45638560160272e-05	0.000108145734879066
4599.609375	0.000142339904094493	0.000177665313202641	0.000154506183964222
4602.5390625	0.000235832058854185	0.000200341900636022	0.000237797156406468
4605.46875	3.96643664790665e-05	2.59305016708196e-05	7.82447778655316e-05
4608.3984375	0.000147810863925994	0.000190446884528924	0.000127731269652447
4611.328125	0.000119921683703527	0.000144572982441045	0.000176232219557976
4614.2578125	4.95886277889018e-05	5.76915431708777e-05	7.18727728360691e-05
4617.1875	5.68935064532985e-05	6.18155494087689e-05	6.66480544654146e-05
4620.1171875	1.53394972718447e-06	1.18374959143799e-05	1.16997386424218e-06
4623.046875	2.80918179967116e-05	1.9749975366833e-05	2.51138593080797e-05
4625.9765625	4.52665871051005e-05	4.4434687780394e-05	3.52618793575679e-05
4628.90625	1.78274666937731e-05	1.55950293797531e-05	1.60492357441021e-05
4631.8359375	3.84539723967706e-05	3.55301589742257e-05	2.19485359595442e-05
4634.765625	2.39783813224248e-05	2.40686889493793e-05	2.83162532484722e-05
4637.6953125	7.28092248591206e-05	5.80934165408745e-05	7.62534565408975e-05
4640.625	1.95744754013581e-05	2.73931621628629e-05	2.57662995228403e-05
4643.5546875	1.33904835354312e-05	1.26912085626644e-05	1.0637600054646e-05
4646.484375	2.25448996377455e-05	2.83298133097236e-05	3.04576976543866e-05
4649.4140625	1.71159025306795e-05	2.01003765872149e-05	8.27127473664111e-06
4652.34375	1.36343711735584e-06	2.4418142216485e-06	1.78927286166827e-05
4655.2734375	6.02555382535835e-06	1.57829333135138e-05	1.52842010246188e-05
4658.203125	5.5007142825529e-06	1.1326865155657e-05	1.33790318741465e-07
4661.1328125	1.87471905165918e-06	6.70613492064567e-06	1.96247423563981e-06
4664.0625	3.30719127154262e-05	1.81135473137077e-05	3.48578212855554e-05
4666.9921875	1.91826648912172e-05	1.36662042776087e-05	2.04286399469011e-05
4669.921875	8.72900001877381e-06	1.16353252422787e-05	1.02221938033721e-05
4672.8515625	1.14137418371416e-05	1.47653348658412e-05	8.40944992737697e-06
4675.78125	5.40199396064982e-05	5.53992999709348e-05	5.85631191832769e-05
4678.7109375	1.12886258573434e-05	1.1582054643908e-05	1.57491023652529e-05
4681.640625	3.19144305970317e-05	3.19738981751169e-05	2.93577215748155e-05
4684.5703125	5.89230540607842e-05	7.3379185504375e-05	8.80073725860916e-05
4687.5	4.39968163721539e-05	5.56560104548331e-05	5.8801235495254e-05
4690.4296875	3.55486076928065e-05	2.70834317686073e-05	3.95993446142693e-05
4693.359375	1.18828884147116e-05	7.57492222212503e-06	1.11174020975584e-05
4696.2890625	1.58349670773792e-05	2.53314576928833e-05	1.45753706476597e-05
4699.21875	1.65267721004286e-05	3.15986607869971e-05	1.33995927865191e-05
4702.1484375	3.21260713092658e-06	1.49268628851071e-06	9.39796552788373e-06
4705.078125	1.38451826564113e-05	7.42268428474823e-06	4.45722405225784e-05
4708.0078125	2.58385636324981e-05	3.51118157286403e-05	4.21277154823926e-05
4710.9375	6.84806378568742e-06	6.321298369588e-06	3.91071054919383e-06
4713.8671875	9.98834026408345e-06	4.36581889281192e-06	2.01153437627024e-05
4716.796875	3.09863045058896e-05	4.06048425279283e-05	1.97743787773211e-05
4719.7265625	8.89112824410033e-05	0.000124236072428907	9.56096713598693e-05
4722.65625	2.4360625768627e-06	4.59853123983825e-06	4.33183079332807e-06
4725.5859375	1.65436632686097e-05	1.07341441371669e-05	3.23400778546213e-05
4728.515625	6.57010004475994e-05	6.43341248465862e-05	7.30694840971951e-05
4731.4453125	3.52535678852138e-05	2.57524547048782e-05	3.05612124039149e-05
4734.375	1.51630084960991e-05	7.71057700222162e-06	1.15005494877255e-05
4737.3046875	4.81921221070404e-05	4.58133474136496e-05	4.56978725661422e-05
4740.234375	1.711574895213e-05	2.17753910755922e-05	9.49299224655838e-07
4743.1640625	2.21854633194662e-06	1.5052245827008e-06	6.49346541920638e-06
4746.09375	4.91888653673467e-05	4.59854344539144e-05	3.66393940138423e-05
4749.0234375	5.2406295968343e-05	4.6494351192788e-05	7.41625647396824e-05
4751.953125	2.2830951121352e-05	2.79493218853195e-05	1.86046461441584e-05
4754.8828125	3.88678654272602e-05	2.23409904731655e-05	6.00887573325682e-05
4757.8125	3.76490554622207e-05	4.41245547449416e-05	5.2062772061214e-05
4760.7421875	2.35411820396436e-05	3.50438800299692e-05	2.69876961496286e-05
4763.671875	3.95355418066027e-05	4.33998688790681e-05	5.51722433461723e-05
4766.6015625	5.42732628181348e-05	4.09683328617e-05	2.81313378741287e-05
4769.53125	3.13052752852278e-05	5.3313434472068e-05	2.05794186457697e-05
4772.4609375	1.48745107847815e-05	7.76081507504439e-06	5.45961201065893e-06
4775.390625	8.74571307252499e-06	1.37407817781523e-05	9.36862839209254e-06
4778.3203125	2.75039286906495e-05	3.10018658164974e-05	3.56455694895774e-05
4781.25	2.31658688248025e-05	2.95442577642049e-05	4.81406084434361e-05
4784.1796875	3.74526029316447e-05	3.39469458088485e-05	2.81939411021756e-05
4787.109375	1.97499522447734e-05	3.24709935134703e-05	1.57377479617612e-05
4790.0390625	4.15384236425547e-05	3.60073275330091e-05	8.33443457294572e-05
4792.96875	3.41234507546037e-05	2.7013516947602e-05	3.50695823707384e-05
4795.8984375	2.46392274916092e-05	2.92931529448496e-05	1.34433184788574e-05
4798.828125	3.22499239287909e-05	1.66251195297585e-05	5.87228248720693e-05
4801.7578125	1.313630260312e-07	2.23728424425217e-06	8.35586292215765e-08
4804.6875	1.73939757596014e-05	1.33692147520649e-05	2.38292886970658e-05
4807.6171875	1.02917225474958e-05	4.55332843602614e-06	6.41624053645585e-06
4810.546875	3.14226196543734e-05	3.39757917063879e-05	2.68559322615599e-05
4813.4765625	6.23085008018128e-05	5.71044533037763e-05	6.34822945001551e-05
4816.40625	0.000133645111797111	0.000206278820134076	0.000152764613650446
4819.3359375	4.5079538194943e-05	3.4942488434966e-05	3.67472965970359e-05
4822.265625	3.52908681489451e-05	5.16918255794197e-05	6.21085100071894e-05
4825.1953125	3.10865150560249e-05	2.01280064112637e-05	2.1794761038985e-05
4828.125	4.93376772355005e-05	6.65315389246428e-05	5.28062015136233e-05
4831.0546875	2.18989124277896e-05	2.56507393636526e-05	2.91605705327818e-05
4833.984375	1.1965438066201e-06	5.76575343362263e-06	3.18607027939925e-06
4836.9140625	1.51596898748755e-05	1.17173159543954e-05	4.412441261443e-06
4839.84375	1.52941944716436e-05	1.41593019131728e-05	2.41167503831482e-05
4842.7734375	7.89867319887974e-05	4.04470111042462e-05	7.68567332117489e-05
4845.703125	5.13377982338206e-05	3.62606382103235e-05	9.60265893787777e-05
4848.6328125	2.86233051167042e-05	1.8519597147653e-05	2.72687335208759e-05
4851.5625	2.11027904180996e-05	1.88873823358307e-05	4.82383684645616e-05
4854.4921875	2.46359074532243e-05	3.18109248504667e-05	3.62594129904723e-05
4857.421875	4.50157593969396e-05	6.5066074723173e-05	9.65611411257922e-05
4860.3515625	3.21018524597755e-05	5.11824164645666e-05	4.51943934169764e-05
4863.28125	2.82974026434424e-05	3.61023047071654e-05	4.63646299050133e-06
4866.2109375	7.23880174937573e-05	6.94265583111327e-05	6.83079202284007e-05
4869.140625	2.86089349772881e-05	4.02097104871301e-05	3.37092122852069e-05
4872.0703125	2.56257140142884e-05	3.14751385365378e-05	3.53875102808069e-05
4875	6.44877956121544e-05	5.54326168710266e-05	6.58067674748992e-05
4877.9296875	4.78764013027849e-05	4.32358160415515e-05	5.37573189777942e-05
4880.859375	1.94190842610018e-05	2.38846283145679e-05	1.5526654402296e-05
4883.7890625	2.08311840473582e-06	3.24997686291345e-06	7.5042261215121e-07
4886.71875	3.9297017581658e-05	3.80378392179229e-05	3.05139278572687e-05
4889.6484375	5.87943154298448e-05	5.7429669576449e-05	5.65571563344861e-05
4892.578125	9.05951035861395e-06	8.59404460637067e-06	7.55521325156629e-06
4895.5078125	4.88963935273491e-06	6.06974662957421e-06	9.13077731039479e-06
4898.4375	6.35109659772243e-06	1.62802870087744e-05	1.14069979461603e-06
4901.3671875	1.01489973974005e-05	9.74693679426337e-06	1.97053205529453e-05
4904.296875	3.89585069682191e-05	4.86143006921958e-05	4.05012620854996e-05
4907.2265625	0.000111596824794491	9.17464037840197e-05	8.59614066934364e-05
4910.15625	1.69921232136147e-05	1.70492342218356e-05	9.40267355541115e-06
4913.0859375	7.1645996783011e-05	6.32481203016822e-05	0.000116293977966517
4916.015625	5.21879928602557e-06	3.60745939776911e-06	1.09934425616544e-06
4918.9453125	5.66083317089563e-05	6.68949224837133e-05	4.47682606189676e-05
4921.875	3.58721890953996e-05	1.89357853520853e-05	2.75426512223904e-05
4924.8046875	0.000112494869285318	0.000132573748483806	9.83931823251175e-05
4927.734375	6.82174595576056e-05	5.57903118768875e-05	5.68010460335413e-05
4930.6640625	0.000156243956343314	0.000113227010203507	0.000207178003344113
4933.59375	0.000151753727688545	0.000110984954785675	0.000173074185517317
4936.5234375	6.02073660101016e-05	6.85241970969846e-05	5.8346199623234e-05
4939.453125	8.25057973804716e-05	7.79104316401291e-05	6.87385851288525e-05
4942.3828125	0.00012249765580801	0.000128409771601798	0.000162527707965746
4945.3125	1.79962623968118e-05	2.84981522014303e-06	2.07970302482882e-05
4948.2421875	2.14308146635604e-05	1.3655267163768e-05	1.64243604668883e-05
4951.171875	4.29633342711539e-06	2.13677466515515e-06	1.14880196553523e-06
4954.1015625	2.0283435335831e-06	1.25312582023555e-06	3.83307449583396e-07
4957.03125	4.06955498647158e-06	1.15733230650087e-05	6.59574439907585e-06
4959.9609375	3.42119174613164e-06	1.39566596628419e-06	4.605006572174e-06
4962.890625	7.85215296349142e-05	0.000112995668742723	0.000108331119034229
4965.8203125	9.96774956743421e-05	8.08129720987387e-05	7.28514711716964e-05
4968.75	4.91344950657661e-05	5.79750809680723e-05	5.57177188598962e-05
4971.6796875	5.13299736904011e-05	9.5161973694704e-05	5.70458607360422e-05
4974.609375	9.50786370002073e-05	5.67321951914909e-05	0.000107178660266391
4977.5390625	1.52190099495733e-06	6.88311066625675e-06	4.75271376840809e-06
4980.46875	2.02831592587515e-05	2.61819552704026e-05	4.10495751751479e-05
4983.3984375	4.01921960780086e-05	3.33627013453629e-05	3.63449653951681e-05
4986.328125	3.04300586654497e-05	3.54794750484572e-05	3.4788937705156e-05
4989.2578125	2.08904181805572e-05	2.94957380052884e-05	1.65205556024668e-05
4992.1875	3.48237492834305e-05	6.19967294025304e-05	4.61361712034417e-05
4995.1171875	3.65964819667903e-06	1.4455318139025e-06	4.41218683878833e-06
4998.046875	9.78188466679895e-06	1.2679579543501e-05	9.72052724210582e-06
5000.9765625	2.13109624423428e-05	5.64209310978659e-06	2.69655364300358e-05
5003.90625	7.5942333734098e-05	0.000103127956252251	7.15063300612865e-05
5006.8359375	3.21529390533857e-05	1.39891192780603e-05	6.09972266565515e-05
5009.765625	3.04688131686832e-06	1.31251272628073e-05	1.72967587475161e-05
5012.6953125	3.34257162843031e-05	2.91525250283548e-05	3.46960932302021e-05
5015.625	6.10803889334459e-05	7.34020039793975e-05	6.50415683518178e-05
5018.5546875	4.96956482392433e-06	7.45983509803537e-06	3.56098925344931e-06
5021.484375	6.93240045099779e-06	3.84751563390379e-06	7.37537941013828e-06
5024.4140625	4.39582118667065e-05	4.73888806670189e-05	5.57812746416704e-05
5027.34375	3.37834119026401e-05	7.43269609209861e-05	4.55334713115624e-05
5030.2734375	4.61635938202577e-05	4.73286100774259e-05	4.29460268542178e-05
5033.203125	6.76702464666418e-05	5.58251440344959e-05	5.70970819509945e-05
5036.1328125	3.61240974919199e-05	5.60768058980508e-05	4.4931652730742e-05
5039.0625	3.97532108363194e-06	1.27224736344537e-05	1.73668957531212e-05
5041.9921875	4.46941309097463e-06	4.36520803993856e-06	2.21227446471642e-05
5044.921875	2.87348770820378e-05	1.31067601506773e-05	3.42094732908887e-05
5047.8515625	1.03090055505093e-05	1.0462788895379e-05	1.41674902376394e-05
5050.78125	6.09013033522936e-06	2.05904600428358e-05	5.97171814909628e-06
5053.7109375	3.29207973728308e-05	4.63039462585497e-05	5.0498678394923e-05
5056.640625	3.39411005620208e-05	1.77014074411924e-05	2.46737871363675e-05
5059.5703125	4.36681064686515e-05	6.03903456026902e-05	4.53424255330785e-05
5062.5	3.10322239657484e-05	1.83278135165128e-05	3.21049497367949e-05
5065.4296875	5.28945474148463e-06	1.25856645914155e-05	3.38661298724262e-06
5068.359375	4.07813849110078e-05	3.36312810089808e-05	4.85913667119329e-05
5071.2890625	1.19792287846768e-05	1.13424888655928e-05	1.38295677115213e-05
5074.21875	1.39982378830066e-05	1.76292665913212e-05	2.10570815213889e-05
5077.1484375	5.23561374728421e-05	2.34075976520071e-05	5.9695231497147e-05
5080.078125	5.1325093289907e-06	9.5661451200583e-06	8.49564135271044e-06
5083.0078125	1.7928795897516e-05	2.98996639450392e-05	6.74473179657443e-06
5085.9375	1.45969571918194e-05	1.78898414421787e-05	6.2241405390371e-06
5088.8671875	9.04695492294833e-06	5.23043486696936e-06	1.93803973649725e-05
5091.796875	3.82892566331728e-05	2.72135076399102e-05	4.91901379022109e-05
5094.7265625	4.16782533175047e-05	4.21076013506048e-05	3.45572424213132e-05
5097.65625	4.4314689749484e-05	3.72830079632059e-05	4.8747084525458e-05
5100.5859375	2.73714783162739e-05	3.65276347420975e-05	1.46228863604608e-05
5103.515625	1.6330812592727e-05	1.84825059860244e-05	2.56762645425183e-05
5106.4453125	1.74779832117051e-05	1.71787898124655e-05	3.83686991227671e-05
5109.375	3.89017554882834e-05	5.98995075478345e-05	4.09513656226257e-05
5112.3046875	0.00017110524273024	0.000157697543524063	0.000176936483377849
5115.234375	7.70074044942635e-05	6.02947093733651e-05	7.32064377992378e-05
5118.1640625	5.89660759682037e-05	6.30722530600509e-05	3.68471344123134e-05
5121.09375	3.49933097224669e-05	3.39211930401808e-05	4.18735669026581e-05
5124.0234375	5.65843806672876e-05	6.12006744808101e-05	4.09314983337853e-05
5126.953125	2.34942198862275e-06	5.89344263524717e-06	6.79077212511336e-06
5129.8828125	1.85541552641292e-05	2.29003467867929e-05	5.1898036508997e-06
5132.8125	5.10136714118487e-05	4.86377020545566e-05	9.78893860006366e-05
5135.7421875	7.96093155708607e-06	1.65068386179218e-05	4.28723094723024e-06
5138.671875	9.88788282436237e-06	5.93991577564135e-06	4.53671257019736e-06
5141.6015625	1.3232839388552e-06	2.96776889022832e-06	1.12780261443508e-05
5144.53125	5.43837049576568e-05	5.3931936360659e-05	5.58568307104148e-05
5147.4609375	1.99289912957765e-05	1.21752163983558e-05	9.24116015499962e-06
5150.390625	3.75131824099681e-05	4.43999495019184e-05	5.11658605913406e-05
5153.3203125	6.87970696577337e-05	8.54816169190075e-05	5.879358436261e-05
5156.25	3.71917600473885e-05	4.42199816011881e-05	2.63066719370507e-05
5159.1796875	5.84369822731125e-05	5.92237995973775e-05	2.71929446635982e-05
5162.109375	7.88103379413479e-05	9.43922019871728e-05	8.84601385762104e-05
5165.0390625	3.61843640190268e-05	3.38512757851766e-05	6.35355060663992e-05
5167.96875	8.01422671839471e-05	5.94779847045697e-05	0.000103813287980445
5170.8984375	3.85953620385007e-05	7.22180270950105e-05	6.74481955001056e-05
5173.828125	0.000140051683030081	0.000135630397121849	0.000148011656278215
5176.7578125	6.15294530018349e-05	8.29531651196185e-05	7.13424722668905e-05
5179.6875	0.000101279241051213	4.21038187109726e-05	0.0001096772185414
5182.6171875	3.25995712640345e-05	2.97649683986938e-05	4.90048458521287e-05
5185.546875	7.60601370612003e-06	7.97592691648312e-06	2.46981224691648e-05
5188.4765625	1.88839938001382e-06	3.33482622377081e-06	2.64304852266287e-07
5191.40625	5.27377045757511e-06	5.37749305814256e-06	1.36639832654378e-05
5194.3359375	1.05455092744858e-05	1.22193728730831e-05	1.33339071171422e-05
5197.265625	2.88945452238542e-05	3.01803263048058e-05	3.28189434724099e-05
5200.1953125	3.48996191274238e-05	1.59524424719878e-05	2.83980633549222e-05
5203.125	1.60955478129099e-05	7.25545005590941e-06	1.60791975082652e-05
5206.0546875	3.16160906779114e-05	1.63073994628864e-05	2.30739978406136e-05
5208.984375	1.45047413396958e-05	1.22374523564262e-05	2.31358581786191e-05
5211.9140625	4.1381802505796e-05	5.93697898079676e-05	7.42137045226434e-05
5214.84375	1.27192404388359e-06	1.76770168761632e-06	2.20776275274692e-06
5217.7734375	5.66698147820042e-05	6.48710401146947e-05	6.9073687590384e-05
5220.703125	8.91392061799842e-05	0.000108014105302881	8.14486859181469e-05
5223.6328125	2.80089789940226e-05	3.37759103494174e-05	4.40638762451715e-05
5226.5625	3.21446047110476e-05	1.25225504078987e-05	4.58088996542605e-05
5229.4921875	0.000106013566056392	7.54077093031661e-05	0.000111186002585904
5232.421875	7.40311295163167e-05	0.000101981445242199	8.1354300351401e-05
5235.3515625	3.58197875451605e-05	4.46098490790933e-05	5.11614800514399e-05
5238.28125	1.04983934948829e-05	8.20421930360645e-06	1.11117451322877e-05
5241.2109375	0.000168905084509395	0.000143073187390806	0.000174380709258891
5244.140625	6.21708235224315e-05	7.1158600812498e-05	6.52139322330511e-05
5247.0703125	7.05889333188872e-05	7.78480105774954e-05	6.49209011038697e-05
5250	4.51002618039321e-06	4.88422831727676e-06	1.08694454193538e-05
5252.9296875	3.06059425859017e-05	3.59801145620148e-05	3.19531374031047e-05
5255.859375	2.53940233865775e-05	4.80115864529871e-05	5.05694221706633e-05
5258.7890625	4.04750485893709e-05	3.74524763618616e-05	6.33229839125528e-05
5261.71875	0.000120097573275465	0.00010653863467753	0.000116597874242922
5264.6484375	0.000117014081843683	0.000131890212169878	0.000142955496594948
5267.578125	5.13726950291919e-05	4.90064438842152e-05	3.7034713672181e-05
5270.5078125	2.37195463739188e-05	5.61049473190636e-05	2.74402132074252e-05
5273.4375	4.49336774826417e-05	3.02250214027301e-05	3.1500802261781e-05
5276.3671875	0.000149956899326848	0.000143160705565732	0.000187767733950247
5279.296875	6.32431423137692e-05	6.04641970628413e-05	8.84162849913373e-05
5282.2265625	0.000117147717995138	9.95441651169606e-05	0.000100900535075009
5285.15625	6.3423713013957e-05	2.88468185149154e-05	8.92183185158298e-05
5288.0859375	5.16263369105283e-05	5.82812793043428e-05	6.07594854646186e-05
5291.015625	0.000136478588873777	0.000118227327541676	0.000150801382955217
5293.9453125	4.08495382848128e-05	6.35263157128749e-05	4.12390413173566e-05
5296.875	3.31403936191426e-05	6.01538045192785e-05	4.24490873176209e-05
5299.8046875	7.37225458143039e-05	9.26420496640609e-05	7.09129140248889e-05
5302.734375	1.83989695095602e-05	4.91167901016237e-06	2.01373015668748e-05
5305.6640625	1.72598066886584e-06	2.75793871969336e-07	1.2914089456401e-06
5308.59375	0.000135425669327252	0.000179785359907292	0.000128913692498343
5311.5234375	1.55070696505014e-05	2.00231794042577e-05	3.71700719957928e-05
5314.453125	7.22867177258535e-06	6.11209161179402e-06	4.23745921447225e-06
5317.3828125	3.61417145029062e-05	2.17398941940508e-05	3.29811054354982e-05
5320.3125	1.69117918705981e-05	1.9778819374305e-05	1.04519944859363e-05
5323.2421875	1.09733664291686e-05	9.88169690805779e-06	1.93945602714049e-06
5326.171875	4.2856629012324e-05	4.335025700047e-05	4.92735755666388e-05
5329.1015625	1.66184235370056e-05	3.8876144928482e-05	7.55659681978795e-06
5332.03125	1.42907624290449e-05	1.58446860716991e-05	1.42316292772125e-05
5334.9609375	3.81737815973308e-05	4.19008195428729e-05	3.36414824730052e-05
5337.890625	9.01942617655297e-06	6.10275336965979e-08	8.70442456435067e-06
5340.8203125	8.03620569290519e-05	9.34991704383082e-05	7.23052051034282e-05
5343.75	2.06749350247556e-05	2.32651472613514e-05	2.61776519772271e-05
5346.6796875	4.12824440689203e-05	3.53644290229641e-05	4.1769094489307e-05
5349.609375	6.00924506987127e-05	7.91242376507465e-05	4.16523544702067e-05
5352.5390625	3.32148916771249e-05	2.03639823550866e-05	3.31695245773312e-05
5355.46875	3.72530249403009e-05	4.0313105797838e-05	1.28312999461892e-05
5358.3984375	4.76130357455492e-05	5.27950158805866e-05	8.90249420209301e-05
5361.328125	5.15359256178861e-05	4.94731066263049e-05	8.00227884160761e-05
5364.2578125	8.56979673651201e-05	9.6980325404229e-05	9.26066548500662e-05
5367.1875	7.61163863434649e-05	0.000110449742025401	5.31457925684928e-05
5370.1171875	3.65540622562503e-05	6.69883743805463e-05	3.65360361916365e-05
5373.046875	0.000135380017509231	0.000109606429391109	0.000158651497810282
5375.9765625	4.20421302814012e-05	4.36396037381999e-05	3.88754640227703e-05
5378.90625	0.000117669482801042	0.000119173901059256	0.000118352563149141
5381.8359375	7.41354251321706e-05	7.3897339532189e-05	7.97593100216024e-05
5384.765625	2.73933886918346e-05	2.68476520194184e-05	2.8160100219903e-05
5387.6953125	5.14241040654693e-05	6.90669849498314e-05	3.96428042774592e-05
5390.625	8.05299983990893e-05	0.0001021907406202	4.70151284026605e-05
5393.5546875	7.7906175009915e-05	8.32424532327564e-05	7.16429257521371e-05
5396.484375	4.64762743526117e-05	6.21655595896808e-05	6.20729534782597e-05
5399.4140625	3.40136025286623e-05	3.83180394908497e-05	4.558577173224e-05
5402.34375	3.85044864872788e-06	4.53269315977307e-06	5.8764008072266e-06
5405.2734375	1.04066315368398e-05	2.94709116647037e-05	1.28577406642505e-05
5408.203125	1.50953299831823e-06	2.5136420556634e-06	8.09375780014124e-06
5411.1328125	3.43464560697175e-05	5.22079847854056e-05	5.97881565579898e-05
5414.0625	5.52667229346865e-05	7.88872934552613e-05	6.16047039439233e-05
5416.9921875	3.46626406411912e-05	1.25673622151896e-05	2.61414529967808e-05
5419.921875	0.000111689199859921	0.000112213010117228	9.23279082554515e-05
5422.8515625	0.000163304222302575	0.000179428998058526	0.000207677970672917
5425.78125	0.000186455972336399	0.000196645289891125	0.000217354827702162
5428.7109375	8.98751740878462e-06	1.79711500644825e-05	1.34505522657573e-05
5431.640625	7.50964826959873e-05	7.65791839940205e-05	8.85681318823752e-05
5434.5703125	0.000146253677014348	0.000137893877884749	0.000163666273731257
5437.5	3.20285176673991e-05	2.6136565213741e-05	3.73143790930497e-05
5440.4296875	0.00012067298588079	0.000103606882882213	0.000149700192653333
5443.359375	7.31874639791636e-05	0.000120384064814255	6.37377147570406e-05
5446.2890625	7.89470599495209e-06	5.01378528295941e-06	8.10688162817725e-06
5449.21875	0.000157054957152588	0.000197607158455577	0.000163775723720298
5452.1484375	5.91148885290061e-05	5.12021291491561e-05	8.18243859710677e-05
5455.078125	7.13122644775642e-05	8.75901942376022e-05	7.21180327187689e-05
5458.0078125	0.000206838923342521	0.000150173164807009	0.00031226910480106
5460.9375	5.24234936297293e-05	4.08219452979677e-05	7.26744409812906e-05
5463.8671875	1.1912688572424e-05	4.09844256739164e-06	6.10769902151209e-06
5466.796875	3.96672994396186e-05	3.96376355067705e-05	4.64029996388454e-05
5469.7265625	3.63816397961924e-05	5.31780042391949e-05	3.36549186964937e-05
5472.65625	1.61867065316029e-05	2.19330380238127e-05	1.01763606323807e-05
5475.5859375	7.95946725970183e-05	6.50076667414598e-05	0.000111664274388148
5478.515625	0.000109220353185026	9.80410988748769e-05	7.16461624136774e-05
5481.4453125	6.43442596061343e-06	1.03601156899142e-05	4.69604071502161e-06
5484.375	2.33060480318864e-05	1.22333183622434e-05	2.62174891997701e-05
5487.3046875	6.06459025774997e-05	8.64600019629489e-05	7.29931679476517e-05
5490.234375	0.000113257083624905	0.000106322574389349	8.11958131896198e-05
5493.1640625	0.000109417824279951	9.91907946652676e-05	0.000125746348054615
5496.09375	2.97374724893812e-05	6.14848797556789e-05	1.95168689338711e-05
5499.0234375	4.68523538459123e-05	5.23504519835104e-05	3.57745997340939e-05
5501.953125	7.68794268405639e-06	3.3584486405339e-05	5.72890068359865e-06
5504.8828125	7.08089285931234e-05	7.42025212565088e-05	5.91484862694038e-05
5507.8125	0.000120376459055352	0.000137072150531389	9.12356166400957e-05
5510.7421875	4.15744674675438e-05	1.87201332574124e-05	4.79106383146728e-05
5513.671875	6.68913601551938e-05	0.000111982916716905	7.14311260297022e-05
5516.6015625	3.60376919312151e-06	2.33537478145161e-06	1.0320546178652e-07
5519.53125	6.00616939303558e-05	4.37311332455373e-05	5.5578478909895e-05
5522.4609375	6.79052763374207e-05	8.90316611780948e-05	8.98592285464293e-05
5525.390625	2.04037140041685e-06	2.34383718166407e-06	1.50060426087991e-07
5528.3203125	8.16426490800143e-06	8.60463400461933e-06	7.72031398976109e-06
5531.25	8.75072845258123e-05	0.000104087310659883	9.8749009601272e-05
5534.1796875	0.000148140199355325	0.000167127004774391	0.000172020009391261
5537.109375	9.03246695992065e-05	7.03866758250017e-05	6.85753532788845e-05
5540.0390625	1.60841837846933e-06	1.69777957919094e-05	6.07832581089911e-06
5542.96875	0.000103302520494803	9.65814564453499e-05	9.39448926207308e-05
5545.8984375	3.68600407228854e-05	2.750816743754e-05	2.48041024950543e-05
5548.828125	2.18920278540216e-05	9.5980800735332e-06	5.75905355130001e-06
5551.7578125	0.000146337319824291	0.000157999074151162	0.000164113764064433
5554.6875	0.00010114481931869	0.000137415434176626	9.55369452174588e-05
5557.6171875	1.20896285757189e-05	2.20814470835672e-05	1.23621088121901e-05
5560.546875	9.8670142361669e-05	0.000123902962354304	9.50486876003408e-05
5563.4765625	8.61772648704973e-05	0.000102902380584406	8.692661950507e-05
5566.40625	9.78273333315122e-06	6.72063891238694e-06	1.91303880443375e-05
5569.3359375	5.37315473293162e-05	4.87303551867834e-05	3.56040245751845e-05
5572.265625	7.38081371850005e-05	7.5573247616387e-05	5.84094135137817e-05
5575.1953125	1.76783423198483e-08	2.16806330137755e-06	2.89034199258519e-06
5578.125	0.000128719035197698	0.000137511710783079	0.000118281331584466
5581.0546875	5.54058726912383e-05	5.42821474938369e-05	5.08901237737559e-05
5583.984375	0.000100713071896527	8.10187031697783e-05	0.000117844259473321
5586.9140625	7.19141829478709e-05	6.25426864610298e-05	5.6351110222024e-05
5589.84375	0.000175572750237299	0.000115388753060788	0.000207713981177218
5592.7734375	0.000107063116888162	8.76140376359664e-05	0.000124894906369074
5595.703125	0.000286131721179333	0.000284731816791516	0.000281555895384335
5598.6328125	8.99881725983726e-05	4.22600990673801e-05	9.36233177198917e-05
5601.5625	7.38725170885997e-06	2.09146116253081e-05	1.6742102183551e-05
5604.4921875	2.90024404560022e-05	2.09545229298377e-05	4.37649528961518e-05
5607.421875	1.55018361913402e-05	1.41401488640507e-05	5.36974455867976e-06
5610.3515625	4.87528374950859e-05	4.70329692135667e-05	3.67339129563303e-05
5613.28125	5.69702406408753e-05	3.95375774601038e-05	7.73905892102705e-05
5616.2109375	6.36495236259574e-06	6.89365097434494e-06	1.7793672885865e-05
5619.140625	9.85204521400588e-06	2.61361155324941e-06	7.4943677108102e-06
5622.0703125	4.94970853036358e-05	5.38718473413055e-05	7.03564946413713e-05
5625	3.13372368282563e-05	2.6376372231814e-05	2.08608659228327e-05
5627.9296875	2.39904728543386e-06	1.41747796509927e-06	3.42499723186461e-06
5630.859375	1.4515090448449e-05	3.45054935874267e-05	1.52866001411877e-05
5633.7890625	9.24761454693656e-06	2.38195340543319e-06	1.94044781075931e-05
5636.71875	2.49462043616496e-06	6.25732404062374e-06	8.67729176474997e-06
5639.6484375	3.5435657548321e-05	3.02749015401564e-05	3.12011499705889e-05
5642.578125	6.81221687975888e-05	0.000121538094410245	7.22960503437779e-05
5645.5078125	1.51808897291966e-05	1.53933113116695e-05	2.06673955553488e-05
5648.4375	2.88838176094648e-05	4.26950935932543e-05	4.53439115557621e-05
5651.3671875	3.30507283081666e-05	2.55828898413557e-05	2.94380506281083e-05
5654.296875	5.45143371862355e-06	6.03810965192239e-06	3.03045950024341e-06
5657.2265625	6.93382039534914e-05	3.69987778963355e-05	6.61302374025165e-05
5660.15625	7.83738084211276e-06	9.16506138022119e-06	3.64383826135686e-06
5663.0859375	4.63887088058303e-05	4.10384469313777e-05	4.59797123756348e-05
5666.015625	5.54273256907443e-05	8.05756476495088e-05	6.58842375789547e-05
5668.9453125	1.28944429688199e-05	5.97938394158713e-06	1.77506087225765e-05
5671.875	2.19963491568908e-05	1.82162357729735e-05	3.46605715138562e-05
5674.8046875	1.04517459145224e-05	1.89665434630556e-05	1.50457522507581e-05
5677.734375	5.13097183418919e-05	5.54051106788913e-05	3.81529501263621e-05
5680.6640625	3.05049288278939e-05	4.7774659978301e-05	3.71936412828168e-05
5683.59375	3.98959217755999e-05	5.09033875925491e-05	3.8300856369776e-05
5686.5234375	0.000113610094388551	0.000119191805301309	0.000122511718110939
5689.453125	9.28002823634743e-05	8.27328981264749e-05	0.000133270523418608
5692.3828125	0.000208705040522373	0.000206686780855393	0.000253645454922434
5695.3125	7.99573085676618e-05	4.95606741931305e-05	6.92742765072752e-05
5698.2421875	3.52808345268359e-05	3.54881007126642e-05	3.90999846662572e-05
5701.171875	2.59960887948457e-05	1.77171442079026e-05	3.82673962139469e-05
5704.1015625	7.65143865292164e-05	6.54139937326201e-05	7.06241709292814e-05
5707.03125	3.82613719048095e-05	4.96225016892593e-05	3.92197276249839e-05
5709.9609375	6.53354018001389e-05	9.01282808708743e-05	6.64803854934031e-05
5712.890625	7.39931944358733e-05	0.00011568636386918	5.25474259195347e-05
5715.8203125	0.000101295528280843	0.000115744549315192	0.000100502147260417
5718.75	9.38789971140748e-05	8.85331371580861e-05	3.87424044053425e-05
5721.6796875	8.16014506641464e-05	9.60874292670418e-05	9.04641043214411e-05
5724.609375	2.23019107376219e-05	2.91445294587654e-05	3.20644519844564e-05
5727.5390625	4.58010556373799e-05	3.4444080397569e-05	3.51103646120621e-05
5730.46875	6.88625676877618e-05	6.23697974356057e-05	6.42427124026527e-05
5733.3984375	6.05911345142067e-05	4.87040517726635e-05	7.67833560270592e-05
5736.328125	4.81875650321703e-05	7.79408031066848e-05	7.9602850458076e-05
5739.2578125	7.07492739802853e-05	7.38635598008139e-05	0.000102866008672703
5742.1875	0.000131444152151954	0.000105766330983237	0.000140283465487712
5745.1171875	1.92857877738468e-05	3.2529540365203e-05	2.9433933406953e-05
5748.046875	2.80986592917404e-05	1.37827044760663e-05	2.24708550601193e-05
5750.9765625	0.000100048317468625	0.000127479907991999	0.00010924144289916
5753.90625	0.000113687755016685	0.000111765280863499	0.000110140357668799
5756.8359375	0.000141670003894903	9.22618887770052e-05	0.000201266419764741
5759.765625	2.16963661024296e-05	4.29910411869305e-05	5.61186968143446e-06
5762.6953125	1.1718244327829e-05	7.77559027062347e-06	2.31419098400751e-05
5765.625	2.42509257686041e-05	3.74206046155993e-05	3.25170658574923e-05
5768.5546875	0.000310180040035668	0.000318653820197726	0.000254515413755663
5771.484375	7.36316106433829e-06	7.04019565848255e-06	1.27066508389948e-05
5774.4140625	3.81041320109316e-05	2.27705996839374e-05	3.18996960973812e-05
5777.34375	4.96140216517749e-05	5.37263944712835e-05	5.78996267126874e-05
5780.2734375	0.000251652164536664	0.00032908749919341	0.000276743295777279
5783.203125	0.000172274969598708	0.00016007012002672	0.000176263839830325
5786.1328125	0.000110478294141044	0.00010787792016826	0.000116149099780244
5789.0625	4.15912583111333e-05	5.7067925730157e-05	2.67751759305809e-05
5791.9921875	4.47067081143775e-05	3.48917502207812e-05	4.16412535640228e-05
5794.921875	4.60700373386129e-05	2.59631490069527e-05	5.13977253796943e-05
5797.8515625	9.68663386221635e-05	8.50350061770654e-05	7.65080528486626e-05
5800.78125	0.000132544082791647	0.00010708515574498	0.000126532070281422
5803.7109375	2.45627395928348e-05	4.28235120014991e-05	1.78228828864917e-05
5806.640625	3.15672010346925e-05	3.18147178797318e-05	3.22106929636292e-05
5809.5703125	0.000236948097201993	0.000207805321083502	0.000206480736118721
5812.5	1.11236675553315e-05	7.09715363256089e-06	7.19107477189956e-06
5815.4296875	0.000188962008084074	0.00016146898658807	0.000187238052150545
5818.359375	0.000132350307171126	0.000135754796973358	0.000147905662679446
5821.2890625	4.7544542288661e-05	5.37205013626791e-05	5.32002890665002e-05
5824.21875	3.65894816081209e-05	5.35932981309578e-05	3.17955952561675e-05
5827.1484375	3.070914137286e-05	5.03860779169081e-05	2.88588179867971e-05
5830.078125	4.28225372226007e-05	6.25270032513473e-05	4.71140268036369e-05
5833.0078125	4.14567031166188e-06	5.28682698413625e-06	3.93397913902273e-06
5835.9375	2.99109011635626e-05	4.45336390241954e-05	1.60574093134493e-05
5838.8671875	5.03581636050949e-06	2.31050629740871e-05	8.01524616942217e-07
5841.796875	6.41978669155738e-06	3.90992712234993e-06	4.72594741862294e-06
5844.7265625	7.76900374951269e-06	9.70767083978852e-06	1.40324688984376e-05
5847.65625	0.000108254041545995	0.000114142433450428	9.0317410632634e-05
5850.5859375	4.24027121840213e-05	2.86456725782904e-05	2.84868580192356e-05
5853.515625	7.36933970212319e-06	9.19842561961864e-06	1.14860112700146e-05
5856.4453125	2.69029185618677e-05	7.35809497766706e-06	3.49409706439483e-05
[truncated: 3,463 more rows]
