# Supplementary material for: Compression of room impulse responses for compact storage and fast low-latency convolution
Source: EURASIP J Audio Speech Music Process. 2024 Sep 13;2024(1):45. doi: 10.1186/s13636-024-00363-5 (PMC11399173; doi:10.1186/s13636-024-00363-5)
Supplement: Supplementary file 1 — Supplementary Material 1 [file 13636_2024_363_MOESM1_ESM.zip › SAL_CompRate_DeadTimeDiff 2.csv]

0.949367088607595	5.07044892857096e-05	0.949751018560435	3.20683347476899e-05	0.95	3.20683347476896e-05	0.950001444766574	0.00727901752524228	0.950001444766574	0.00727901752524228	0.948089219509846	0.00728456064654027
0.89873417721519	2.26757369614513e-05	0.899502037120869	2.26757369614517e-05	0.9	2.26757369614517e-05	0.900002889533148	0.00727901752524228	0.900002889533148	0.00727901752524228	0.901742019355771	0.00728611337622329
0.848101265822785	5.07044892857096e-05	0.850611136260751	0	0.85	0	0.850004334299722	0.00727901752524228	0.850004334299722	0.00727901752524228	0.848980933121479	0.00728611337622329
0.79746835443038	4.53514739229026e-05	0.800362154821186	0	0.8	0	0.799996147289136	0.00727901752524228	0.799996147289136	0.00727901752524228	0.802948625355097	0.00726915658028786
0.746835443037975	0	0.750113173381621	0	0.75	0	0.74999759205571	0.00727901752524228	0.74999759205571	0.00727901752524228	0.750507968607059	0.00728611337622329
0.70253164556962	0	0.699864191942055	0	0.7	0	0.699999036822284	0.00727901752524228	0.699999036822284	0.00727901752524228	0.69772064134046	0.00728611337622329
