# Supplementary material for: Compression of room impulse responses for compact storage and fast low-latency convolution
Source: EURASIP J Audio Speech Music Process. 2024 Sep 13;2024(1):45. doi: 10.1186/s13636-024-00363-5 (PMC11399173; doi:10.1186/s13636-024-00363-5)
Supplement: Supplementary file 1 — Supplementary Material 1 [file 13636_2024_363_MOESM1_ESM.zip › SAL_CompRate_EchoDensityDiff 2.csv]

0.949367088607595	210.313524209657	0.949751018560435	184.422979365253	0.95	230.419724754171	0.950001444766574	1410.01844795935	0.950001444766574	1345.81152716071	0.948089219509846	101.017039933848
0.89873417721519	126.71037180767	0.899502037120869	127.002910289326	0.9	173.564356844239	0.900002889533148	1372.35797172984	0.900002889533148	1285.40066107517	0.901742019355771	87.1642242383464
0.848101265822785	107.717417909622	0.850611136260751	109.041812528734	0.85	143.228578196208	0.850004334299722	1333.91758923635	0.850004334299722	1227.60780568948	0.848980933121479	85.3318044716561
0.79746835443038	101.525881243469	0.800362154821186	101.76950032928	0.8	121.842072269287	0.799996147289136	1294.17394953232	0.799996147289136	1160.85103756838	0.802948625355097	84.6869325045802
0.746835443037975	97.0912987255191	0.750113173381621	91.6242926635568	0.75	104.497399378207	0.74999759205571	1252.81194366497	0.74999759205571	1061.62588741858	0.750507968607059	84.3594930722702
0.70253164556962	94.3498309401624	0.699864191942055	89.1005413633497	0.7	93.0805309673541	0.699999036822284	1209.92344168053	0.699999036822284	917.828015127213	0.69772064134046	83.8533844204197
