# Supplementary material for: Compression of room impulse responses for compact storage and fast low-latency convolution
Source: EURASIP J Audio Speech Music Process. 2024 Sep 13;2024(1):45. doi: 10.1186/s13636-024-00363-5 (PMC11399173; doi:10.1186/s13636-024-00363-5)
Supplement: Supplementary file 1 — Supplementary Material 1 [file 13636_2024_363_MOESM1_ESM.zip › SAL_CompRate_maxMax_SD 2.csv]

0.949367088607595	16.9520469990732	0.949751018560435	12.995197747933	0.95	13.9746883098488	0.950001444766574	237.825734118404	0.950001444766574	25.907492435291	0.948089219509846	15.1032935993187
0.89873417721519	12.1226063927613	0.899502037120869	9.83369424484746	0.9	9.39578375407807	0.900002889533148	233.802040715729	0.900002889533148	15.6433119017497	0.901742019355771	16.9575750287275
0.848101265822785	11.1230144331353	0.850611136260751	11.2390235552011	0.85	8.95248532729305	0.850004334299722	25.5367225464556	0.850004334299722	12.8904978446688	0.848980933121479	16.8911608856525
0.79746835443038	11.6567693216247	0.800362154821186	13.189111430414	0.8	9.91069696696624	0.799996147289136	17.0003761432802	0.799996147289136	10.2289312975678	0.802948625355097	16.8387468151508
0.746835443037975	12.4218562303386	0.750113173381621	14.6910766644857	0.75	11.6963958998617	0.74999759205571	13.5323874159592	0.74999759205571	12.3337595037914	0.750507968607059	16.8617431572934
0.70253164556962	13.0409022004705	0.699864191942055	15.2030523726028	0.7	12.7545527517591	0.699999036822284	10.879970764889	0.699999036822284	14.0292893060066	0.69772064134046	16.8325333491359
