# Supplementary material for: Compression of room impulse responses for compact storage and fast low-latency convolution
Source: EURASIP J Audio Speech Music Process. 2024 Sep 13;2024(1):45. doi: 10.1186/s13636-024-00363-5 (PMC11399173; doi:10.1186/s13636-024-00363-5)
Supplement: Supplementary file 1 — Supplementary Material 1 [file 13636_2024_363_MOESM1_ESM.zip › SAL_CompRate_maxMax_SD.csv]

0.949367088607595	16.5849782063754	0.949751018560435	13.4489618186814	0.95	13.673647148512	0.950001444766574	27.0962423595431	0.950001444766574	17.4132857147415	0.948589725071019	8.05015047624554
0.89873417721519	13.2972649411242	0.899502037120869	9.3305844646322	0.9	9.35239563936344	0.900002889533148	23.2091859982244	0.900002889533148	12.3821802111605	0.901741778612355	8.41393631645071
0.848101265822785	10.7656741423243	0.850611136260751	7.44318250057324	0.85	7.77396360321593	0.850004334299722	17.2350851691524	0.850004334299722	10.6937437378048	0.848981655351726	8.83719002470284
0.79746835443038	9.32954667959516	0.800362154821186	6.32616717055126	0.8	7.01748482058149	0.799996147289136	11.6043681343898	0.799996147289136	8.50493201243875	0.802948384611681	8.53202738664756
0.746835443037975	8.20724449926773	0.750113173381621	7.40188221812073	0.75	6.60107211448516	0.74999759205571	11.1291807610713	0.74999759205571	6.68821043315871	0.750508209350474	8.74693777868066
0.70253164556962	7.40137176867444	0.699864191942055	7.6695472005445	0.7	7.06973589983496	0.699999036822284	10.8339092719391	0.699999036822284	7.22209046415651	0.69773171553758	8.52975579612632
