# Supplementary material for: Compression of room impulse responses for compact storage and fast low-latency convolution
Source: EURASIP J Audio Speech Music Process. 2024 Sep 13;2024(1):45. doi: 10.1186/s13636-024-00363-5 (PMC11399173; doi:10.1186/s13636-024-00363-5)
Supplement: Supplementary file 1 — Supplementary Material 1 [file 13636_2024_363_MOESM1_ESM.zip › SAL_CompRate_NormErr.csv]

0.949367088607595	-4.6610577584462	0.949751018560435	-8.41227888995059	0.95	-9.5755037289754	0.950001444766574	-5.94768683745262	0.950001444766574	-9.3806024832587	0.948089219509846	-2.77843595993885
0.89873417721519	-7.24815795935811	0.899502037120869	-14.0557595571542	0.9	-15.0437309629145	0.900002889533148	-9.76621034001215	0.900002889533148	-13.789162611341	0.901742019355771	-11.4493975692496
0.848101265822785	-9.7279649199806	0.850611136260751	-18.9318271964705	0.85	-19.3837572061315	0.850004334299722	-13.2638493150579	0.850004334299722	-17.2920399658499	0.848980933121479	-15.7122445301055
0.79746835443038	-12.1090515742037	0.800362154821186	-22.6079997951668	0.8	-22.4275161915864	0.799996147289136	-16.4011637232467	0.799996147289136	-19.8022607919838	0.802948625355097	-17.9005998028597
0.746835443037975	-14.4170177146857	0.750113173381621	-24.0505022230446	0.75	-23.8298084534694	0.74999759205571	-19.0934034015535	0.74999759205571	-20.9784478102635	0.750507968607059	-19.0081159021325
0.70253164556962	-16.335897837411	0.699864191942055	-23.854017760338	0.7	-23.9338706754319	0.699999036822284	-21.1510698315446	0.699999036822284	-21.1665574827509	0.69772064134046	-19.4127426279276
