# Supplementary material for: Compression of room impulse responses for compact storage and fast low-latency convolution
Source: EURASIP J Audio Speech Music Process. 2024 Sep 13;2024(1):45. doi: 10.1186/s13636-024-00363-5 (PMC11399173; doi:10.1186/s13636-024-00363-5)
Supplement: Supplementary file 1 — Supplementary Material 1 [file 13636_2024_363_MOESM1_ESM.zip › SAL_CompRate_T60Diff 2.csv]

0.949367088607595	1.28531166155447	0.949751018560435	2.64753625657973	0.95	3.70891246319564	0.950001444766574	8.69828985002593	0.950001444766574	5.94859067973373	0.948089219509846	10.3631683804142
0.89873417721519	1.1579950683837	0.899502037120869	0.979260748617202	0.9	2.67720527452054	0.900002889533148	7.88450280909091	0.900002889533148	4.67875951800924	0.901742019355771	10.0669714818999
0.848101265822785	2.93016496080306	0.850611136260751	0.793422825697899	0.85	1.40184224158487	0.850004334299722	6.96214371673189	0.850004334299722	3.58048080858359	0.848980933121479	10.0657020676235
0.79746835443038	4.20326357660844	0.800362154821186	2.85710473321576	0.8	0.4331315945333	0.799996147289136	5.98579914358421	0.799996147289136	2.37212519619682	0.802948625355097	10.0646760028045
0.746835443037975	5.17615168520717	0.750113173381621	5.10907926684451	0.75	2.32160812785885	0.74999759205571	4.99230802620695	0.74999759205571	4.97364149168754	0.750507968607059	10.065754515709
0.70253164556962	5.85119986792329	0.699864191942055	6.96463699742642	0.7	4.66481580369272	0.699999036822284	4.0076906905344	0.699999036822284	8.07937216898236	0.69772064134046	10.0658731643951
