# Supplementary material for: Compression of room impulse responses for compact storage and fast low-latency convolution
Source: EURASIP J Audio Speech Music Process. 2024 Sep 13;2024(1):45. doi: 10.1186/s13636-024-00363-5 (PMC11399173; doi:10.1186/s13636-024-00363-5)
Supplement: Supplementary file 1 — Supplementary Material 1 [file 13636_2024_363_MOESM1_ESM.zip › SMARD_CompRate_DeadTimeDiff.csv]

0.954545454545455	0.000950148471585128	0.9475	0.000760953007199963	0.949845679012346	0.000241765425223156	0.95	0.012646127467749	0.95	0.00572412732917041	0.936775118424333	0.00552528240542709
0.909090909090909	0.000380001370611563	0.9025	3.60843918243486e-06	0.899691358024691	2.94627825494399e-06	0.9	0.00805099901064734	0.9	0.00572412732917041	0.898983420593368	0.00559171401495105
0.840909090909091	0.000189583333333333	0.85	2.94627825494375e-06	0.849537037037037	0	0.85	0.00555711701146977	0.85	0.00572412732917041	0.849225878833209	0.00572881248905235
0.795454545454545	2.0833333333331e-06	0.7975	2.0833333333331e-06	0.799382716049383	2.94627825494387e-06	0.8	0.00572412732917041	0.8	0.00572412732917041	0.797887683869359	0.00572718677910698
0.75	2.0833333333331e-06	0.7525	0	0.749228395061728	2.0833333333331e-06	0.75	0.00572412732917041	0.75	0.00572412732917041	0.750823360757916	0.00572718185316013
0.704545454545455	2.0833333333331e-06	0.7	2.0833333333331e-06	0.699074074074074	2.0833333333331e-06	0.7	0.00572412732917041	0.7	0.00572412732917041	0.696520194465221	0.00572718185316013
