# Supplementary material for: Compression of room impulse responses for compact storage and fast low-latency convolution
Source: EURASIP J Audio Speech Music Process. 2024 Sep 13;2024(1):45. doi: 10.1186/s13636-024-00363-5 (PMC11399173; doi:10.1186/s13636-024-00363-5)
Supplement: Supplementary file 1 — Supplementary Material 1 [file 13636_2024_363_MOESM1_ESM.zip › SMARD_CompRate_EnergyDecayCurve.csv]

0.954545454545455	0.000288851395579016	0.9475	0.000110073733065611	0.949845679012346	0.000106826310771536	0.95	0.000861109975056639	0.95	8.46357938257471e-05	0.936770755422588	0.000752951386373753
0.909090909090909	0.000139463727222391	0.9025	4.13751753024143e-05	0.899691358024691	3.93538604131455e-05	0.9	0.00033446524984541	0.9	3.32002314539614e-05	0.898992769882822	0.000282354302630824
0.840909090909091	5.73090697288357e-05	0.85	1.4834457886511e-05	0.849537037037037	1.71249778033001e-05	0.85	0.000160336820182217	0.85	1.44754709071352e-05	0.84919845425081	0.000189551734577224
0.795454545454545	3.3231235398861e-05	0.7975	5.31955699569971e-06	0.799382716049383	7.60434252661746e-06	0.8	6.34594489021796e-05	0.8	8.18747267652098e-06	0.797877088007978	0.000188451547903021
0.75	1.93618472323724e-05	0.7525	4.39939246034008e-06	0.749228395061728	4.22631070437609e-06	0.75	3.00491843528228e-05	0.75	9.70078517473297e-06	0.750833333333333	0.000188122462520385
0.704545454545455	1.11258574847956e-05	0.7	6.89202287304727e-06	0.699074074074074	5.40287480828158e-06	0.7	1.753050043082e-05	0.7	1.29013150385181e-05	0.696515831463476	0.000188411865445239
