# Supplementary material for: Compression of room impulse responses for compact storage and fast low-latency convolution
Source: EURASIP J Audio Speech Music Process. 2024 Sep 13;2024(1):45. doi: 10.1186/s13636-024-00363-5 (PMC11399173; doi:10.1186/s13636-024-00363-5)
Supplement: Supplementary file 1 — Supplementary Material 1 [file 13636_2024_363_MOESM1_ESM.zip › SMARD_CompRate_maxMax_SD.csv]

0.954545454545455	22.9539169799505	0.9475	18.8276455237569	0.949845679012346	21.3989053377022	0.95	58.501000449488	0.95	21.1062590397644	0.936770755422588	26.4478846492811
0.909090909090909	21.6303844103956	0.9025	17.6689546175327	0.899691358024691	15.7300312990933	0.9	56.4399054618198	0.9	19.5415567705569	0.898992769882822	18.8113447614806
0.840909090909091	17.5608343928481	0.85	11.7158028804776	0.849537037037037	12.9572787118357	0.85	25.6425651812886	0.85	16.8977776628278	0.84919845425081	19.6465495293872
0.795454545454545	15.413784819984	0.7975	10.9504199518792	0.799382716049383	11.7445065902436	0.8	24.5536588814463	0.8	15.2940168729413	0.797877088007978	15.8009614775449
0.75	12.2016136917479	0.7525	10.2734194931942	0.749228395061728	12.5310568408208	0.75	21.5803360219028	0.75	15.8020256681896	0.750833333333333	11.051880983792
0.704545454545455	11.0872068304378	0.7	8.52777278590378	0.699074074074074	10.5816498782448	0.7	16.4529116179896	0.7	15.5775427984911	0.696515831463476	11.348079998756
