# Supplementary material for: Compression of room impulse responses for compact storage and fast low-latency convolution
Source: EURASIP J Audio Speech Music Process. 2024 Sep 13;2024(1):45. doi: 10.1186/s13636-024-00363-5 (PMC11399173; doi:10.1186/s13636-024-00363-5)
Supplement: Supplementary file 1 — Supplementary Material 1 [file 13636_2024_363_MOESM1_ESM.zip › SMARD_CompRate_NormErr.csv]

0.954545454545455	-4.97624445699654	0.9475	-9.41802987102059	0.949845679012346	-9.49700660313007	0.95	-0.479349837271091	0.95	-11.1171633820179	0.936775118424333	-0.473618092337068
0.909090909090909	-8.50099112806612	0.9025	-14.0512242127824	0.899691358024691	-14.3084890005122	0.9	-4.3182377243942	0.9	-15.1618646890688	0.898983420593368	-3.46243344956519
0.840909090909091	-12.4623568433229	0.85	-18.2619504933285	0.849537037037037	-17.7456383630803	0.85	-8.07019657761833	0.85	-17.9401867878001	0.849225878833209	-11.988461993418
0.795454545454545	-14.7562007984823	0.7975	-21.1319673186846	0.799382716049383	-20.2295388829981	0.8	-12.3323959758876	0.8	-19.7127173960808	0.797887683869359	-13.6880998121976
0.75	-16.8312235938771	0.7525	-22.4336892275759	0.749228395061728	-21.7847429672061	0.75	-15.5137455233789	0.75	-20.575286754182	0.750823360757916	-14.2191346006336
0.704545454545455	-18.5822498791487	0.7	-22.8775913652232	0.699074074074074	-22.5512650783808	0.7	-17.438146026605	0.7	-20.7901632370706	0.696520194465221	-14.4476945108118
