# Supplementary material for: Compression of room impulse responses for compact storage and fast low-latency convolution
Source: EURASIP J Audio Speech Music Process. 2024 Sep 13;2024(1):45. doi: 10.1186/s13636-024-00363-5 (PMC11399173; doi:10.1186/s13636-024-00363-5)
Supplement: Supplementary file 1 — Supplementary Material 1 [file 13636_2024_363_MOESM1_ESM.zip › SMARD_CompRate_T60Diff.csv]

0.954545454545455	0.0379487785266755	0.9475	0.0511961336159502	0.949845679012346	0.0760737388985187	0.95	0.170326429858473	0.95	0.113432400941412	0.936775118424333	0.119401225158892
0.909090909090909	0.019842773051192	0.9025	0.0305959028438994	0.899691358024691	0.0517015601258264	0.9	0.166288978565511	0.9	0.0874746421589327	0.898983420593368	0.120977771216336
0.840909090909091	0.0313564844104586	0.85	0.015645003306878	0.849537037037037	0.0342284657059491	0.85	0.156657064754514	0.85	0.0798486913289407	0.849225878833209	0.118309107848889
0.795454545454545	0.0449209834814916	0.7975	0.0393026685728138	0.799382716049383	0.0226256553005162	0.8	0.144072329503178	0.8	0.0827969963474924	0.797887683869359	0.118375272424302
0.75	0.0555112310333083	0.7525	0.0567694411144274	0.749228395061728	0.0326046147466548	0.75	0.129711472683928	0.75	0.0857179122827377	0.750823360757916	0.118403659413466
0.704545454545455	0.0637110540077448	0.7	0.075470553032292	0.699074074074074	0.0482275014111359	0.7	0.114912383591925	0.7	0.0978025454643465	0.696520194465221	0.118415268435329
